# Supplementary material for: Comparative Metabolomics Reveals Two Metabolic Modules Affecting Seed Germination in Rice (Oryza sativa)
Source: Metabolites. 2021 Dec 17;11(12):880. doi: 10.3390/metabo11120880 (PMC8707830; doi:10.3390/metabo11120880)
Supplement: Supplementary file 1 [file metabolites-11-00880-s001.zip]

Archive with 4 entries (2 files):
- metabolites-1470145-supplementary/
- metabolites-1470145-supplementary/Supplementary Files/
- metabolites-1470145-supplementary/Supplementary Files/Supplementary Figures.pdf
- metabolites-1470145-supplementary/Supplementary Files/Supplementary tables.xlsx
