# Supplementary material for: Comparative Metabolomics Reveals Two Metabolic Modules Affecting Seed Germination in Rice (Oryza sativa)
Source: Metabolites. 2021 Dec 17;11(12):880. doi: 10.3390/metabo11120880 (PMC8707830; doi:10.3390/metabo11120880)
Supplement: Supplementary file 1 [file metabolites-11-00880-s001.zip › metabolites-1470145-supplementary/Supplementary Files/Supplementary tables.xlsx]

## Sheet: Table S1
Table S1. Scheduled multiple reaction monitoring transitions for widely targeted metabolite analysis in this study and result of coefficient of variation analysis.
ID	Class	NAME	Ret. Time (min)a	Precursor ions (Q1)	Product ions (Q3)	High-resolution fragments	Identification (level)b	Referencec	Database IDd	CV (ZS97)	CV (NIP)
mt001	AA and derivative	L-glycine	0.81	76	30.05		standard			0.264772	0.104883
mt002	AA and derivative	L-alanine	0.8	90.1	44		standard			0.50787	0.248194
mt003	AA and derivative	L-serine	0.8	106.1	60		standard			0.529817	0.224559
mt004	AA and derivative	L-proline	0.8	116.07	70		standard			0.271957	0.152345
mt005	AA and derivative	L-valine	0.9	118.1	72.2		standard			0.728186	0.249732
mt006	AA and derivative	L-threonine	0.8	120.07	74		standard			0.227613	0.119967
mt007	AA and derivative	Pyroglutamic acid	1.02	130.05	84.05	90.9480,84.0448,71.9298,125.9608,103.0543	putatively annotated		PubChem:7405	0.294712	0.097506
mt008	AA and derivative	Pipecolinic acid	0.9	130.09	84.08	84.0450,84.0814,103.0547,55.9352,89.9404,91.0548,71.9300	putatively annotated		PubChem:849	0.287749	0.223391
mt009	AA and derivative	Cycloleucine	0.89	130.1	84.1	84.0448,72.9377,107.9505,71.9298,90.9480	putatively annotated		PubChem:2901	0.292775	0.105443
mt010	AA and derivative	L-leucine	0.9	132.1	86.1		standard			0.842384	0.27606
mt011	AA and derivative	L-isoleucine	0.8	132.2	86.2		standard			0.816359	0.275517
mt012	AA and derivative	Ornithine	1	133	70.1		standard			0.280962	0.720448
mt013	AA and derivative	L-asparagine	0.9	133.06	74	74.0244,87.0269,87.0559,61.0115,88.0399,116.0346,84.0451,86.0607	standard			0.344371	0.746654
mt014	AA and derivative	Beta-homothreonine	0.8	134	73.9	74.0242,87.1001,106.0652,123.0789,95.0493	putatively annotated	Yang et. al (2021)		0.216798	0.172924
mt015	AA and derivative	L-aspartic acid	0.9	134.1	88.1	74.0243,102.0916,88.0398,74.0607,84.0813,120.1096,58.0659,56.0502	standard			0.229912	0.120156
mt016	AA and derivative	L-tyramine	1.07	138.1	121.1		standard			1.58457	0.312685
mt017	AA and derivative	Beta-homoisoleucine	0.9	146.1	86.1	87.0444,86.0604,119.0491,69.0341,128.0819	putatively annotated	Chen et. al (2016)		0.0308882	0.0991873
mt018	AA and derivative	4-Guanidinobutanoate	0.9	146.1	100.2		putatively annotated	Chen et. al (2016)	PubChem:500	0.120249	0.0546249
mt019	AA and derivative	L-glutamine	0.84	147.1	84.05	84.0450,130.0499,102.0554,87.0446,86.0606,56.0503,85.0290,72.2976	standard			0.671301	0.197083
mt020	AA and derivative	L-lysine	0.8	147.2	84.2		standard			0.652567	0.197821
mt021	AA and derivative	O-acetyl-L-serine	0.9	148.06	84.1		putatively annotated	Chen et. al (2016)	PubChem:99478	0.24499	0.19377
mt022	AA and derivative	L-glutamic acid	0.9	148.1	84.1	84.0450,102.0553,130.0499,56.0503,85.0290,87.0446,71.1862,100.0761	standard			0.251338	0.19528
mt023	AA and derivative	L-methionine	0.9	150.2	61.2	121.0285,84.0450,65.0393,56.0503,121.0649,61.0115,102.0553,121.0398	standard			0.188122	0.270567
mt024	AA and derivative	L-histidine	0.9	156.1	110.1	110.0716,83.0610,95.0609,93.0452,111.0749,82.0532,111.0689,131.9614	standard			0.400653	0.240623
mt025	AA and derivative	Tryptamine	2.3	161.2	144.2		standard			1.11651	0.329945
mt026	AA and derivative	L-phenylalanine	1.6	166.2	120.1	120.0810,121.0842,103.0546,131.0492,107.0495,93.0704 ,79.0549,91.0546	standard			0.662574	0.219229
mt027	AA and derivative	N-acetyl-L-leucine	0.9	174.2	114		putatively annotated	Chen et. al (2016)	PubChem:70912	0.370854	0.222424
mt028	AA and derivative	L-arginine	0.9	175.2	116.1		standard			0.0469126	0.213877
mt029	AA and derivative	N-hydroxytryptamine	1.6	177.2	160.1		putatively annotated		PubChem:13571630	0.248961	0.288721
mt030	AA and derivative	Serotonin	1.4	177.2	160.2	160.0755,116.9721,152.9690,115.0545,130.0652,132.0808	standard			0.216786	0.278401
mt031	AA and derivative	L-tyrosine	1.1	182.2	91.2		standard			0.504712	0.16064
mt032	AA and derivative	N-acetyl-DL-glutamic acid	2.4	190	130	130.0652,144.0807,118.0654 ,172.0755,131.0685,145.0839,73.0291,117.0701	putatively annotated	Yang et. al (2021)	PubChem:185	0.153089	0.0580187
mt033	AA and derivative	Kynurenic acid	2.46	190.05	144		standard			0.128555	0.141363
mt034	AA and derivative	Alpha,epsilon-diaminopimelic acid	0.9	191.1	84.1	130.0499,84.0450,101.0237,84.0814,115.0392,157.0130,57.0343,102.0553	putatively annotated	Chen et. al (2016)		0.544204	0.138573
mt035	AA and derivative	N-acetyltryptamine	4.7	203.1	143.9	144.0803,147.1163,105.0700,81.0703,69.0704	putatively annotated	Yang et. al (2021)	PubChem:70547	0.685795	0.132876
mt036	AA and derivative	L-tryptophan	2.2	205.2	146.2		standard			0.124296	0.174998
mt037	AA and derivative	Xanthurenic acid	1.6	206	178	178.0497,179.0531,149.0232 ,132.0444 ,150.0548,57.0707,105.0336,147.0439	putatively annotated	Chen et. al (2016)	PubChem:5699	0.115909	0.147528
mt038	AA and derivative	Kynurenine	1.7	209	146	146.1041,131.0852,177.0541,105.0336,208.1325	putatively annotated	Chen et. al (2016)	PubChem:846	0.462992	0.282639
mt039	AA and derivative	Phosphocreatine	1.1	212.1	194.1	194.0812,166.0863,152.0705,70.0659,134.0600,195.0845,130.9629,148.9733	standard	Chen et. al (2016)	PubChem:9548602	0.268322	0.270876
mt040	AA and derivative	N-hydroxy-L-tryptophan	1	221.1	158.4		putatively annotated	Yang et. al (2021)	PubChem:23657839	0.095245	0.0862654
mt041	AA and derivative	Ergothioneine	1.2	230.3	186.1		putatively annotated	Chen et. al (2016)	PubChem:5351619	0.170356	0.366557
mt042	AA and derivative	Lysine butyrate	0.9	235.3	118.1		putatively annotated	Yang et. al (2021)	PubChem:133463	0.282512	0.171789
mt043	AA and derivative	N-benzoyltryptamine	6.3	265.1	144	144.0473,247.1686,173.1321,135.1165,81.0703	putatively annotated	Yang et. al (2021)	PubChem:684658	0.67123	0.402898
mt044	AA and derivative	Homocystine	1.7	269.1	135.9		putatively annotated	Yang et. al (2021)	PubChem:10010	0.253231	0.619277
mt045	AA and derivative	Gamma-glutamyl glutamine	0.9	276.12	84.1		putatively annotated	Yang et. al (2021)	PubChem:150914	0.366626	0.457762
mt046	AA and derivative	Saccharopine	0.8	277.1	84.1		standard			0.318311	0.265957
mt047	AA and derivative	N-(9H-Purin-6-ylcarbamoyl)threonine	2.03	281.1	162.2		standard			0.0823752	0.115049
mt048	AA and derivative	N-[methyl(7H-purin-6-yl)carbamoyl]-L-threonine	2.3	295.2	150.2		putatively annotated	Yang et. al (2021)	PubChem:195718	0.244491	0.0333486
mt049	AA and derivative	Glutathione	1.06	308.1	179.05	179.0063,261.0299,177.0089,119.0188,209.4545	putatively annotated		HMDB:0000125	1.172	0.311266
mt050	AA and derivative	N-acetylneuraminic acid	1.1	310.11	292.3		putatively annotated	Yang et. al (2021)	HMDB:0000230	0.167929	0.139703
mt051	AA and derivative	N-feruloyltryptamine	2.3	337.15	177.1		putatively annotated	Chen et. al (2016)		1.06461	0.265588
mt052	AA and derivative	Xanthurenate-8-O-beta-D-glucoside	1.8	368.1	206.04	206.0442,178.0494,132.0441,85.0288,97.0287	putatively annotated		PubChem:53481609	0.25596	0.155161
mt053	AA and derivative	Gly+2hexoside	0.88	384.15	145.06	145.0645,217.0853,222.0877,326.1136,137.0593	putatively characterized			0.118725	0.0914635
mt054	AA and derivative	Ala+2hexoside	0.87	389.17	236.13	236.1283,177.0542,145.0280,167.1174,271.0418	putatively characterized			0.377017	0.221542
mt055	AA and derivative	Ser+2hexoside	0.89	448.16	275.2	275.1994,239.1633,275.1994,324.1532,81.0703	putatively characterized			0.364703	0.17354
mt056	AA and derivative	Pro+2hexoside	0.86	458.18	116.07	141.1268,159.1374,123.1166,116.0705,81.0703	putatively characterized			0.242934	0.489013
mt057	AA and derivative	Val+2hexoside	0.89	460.2	118.07	118.0733,328.2475,391.2440,214.1790,81.0703	putatively characterized			0.584726	0.21681
mt058	AA and derivative	Thr+2hexoside	0.88	462.18	120.03	337.0695,294.0513,120.0315,184.0728,104.1071	putatively characterized			0.149759	0.0718192
mt059	AA and derivative	10-Formyl-THF	2.1	474.2	327		putatively annotated	Chen et. al (2016)	PubChem:135450591	0.158963	0.182231
mt060	AA and derivative	Asn+2hexoside	0.9	475.17	133.34	397.1094,357.1800,192.0387,133.3354,145.0279	putatively characterized			0.421269	0.750331
mt061	AA and derivative	Asp+2hexoside	0.9	442.16	134.04	134.0360,349.2151,145.0279,323.0903,197.0954	putatively characterized			0.340308	0.245953
mt062	AA and derivative	Gln+2hexoside	0.87	455.19	147.04	147.0437,204.1014,275.1746,436.2436,418.2326	putatively characterized			0.441111	0.141341
mt063	AA and derivative	Phe+2hexoside	1.59	474.2	166.09	166.0863,120.0807,149.0561,131.0522,166.1054	putatively characterized			0.473194	0.180396
mt064	AA and derivative	Gly+4hexoside	0.9	708.26	419.245	419.2406,349.2360,219.1735,275.1995,257.1893	putatively characterized			0.747057	1.58279
mt065	AA and derivative	Ala+4hexoside	0.92	722.27	413.17	413.1771,535.2863,705.3806,243.0827,184.0729	putatively characterized			0.847075	1.96648
mt066	AA and derivative	Gln+4hexoside	0.93	779.29	453.08	659,1357,453.0780,321.0364,147.0435,381.0571	putatively characterized			0.307958	0.228
mt067	Alkaloid	Betaine	1	118.2	59		putatively annotated	Chen et. al (2014)	PubChem:247	0.167432	0.0578579
mt068	Alkaloid	Trigonelline	0.9	138.1	94.2	94.0656,110.0604,91.0548,92.0500,96.0449,119.0495,65.0394	standard			0.112502	0.0697709
mt069	Alkaloid	4Beta-hydroxy-11-O-(2'-pyrolylcarboxy)epilupinine	2.8	279.17	86.1		putatively annotated	Chen et. al (2016)		0.897766	0.226916
mt070	Alkaloid	4,6-Dihydroxyquinoline O-hexoside	1.62	324.11	162.05	162.0545,178.0575,145.0280,235.1308,72.0813	putatively characterized			0.193369	0.229263
mt071	Alkaloid	Chinese bittersweet alkaloid II	3.2	340.1	322.2		putatively annotated	Chen et. al (2016)		0.16716	0.251862
mt072	Alkaloid	Cocamidopropylbetaine	7.1	343	240.3		putatively annotated	Chen et. al (2016)	PubChem:20280	0.102636	0.0273967
mt073	Alkaloid	Strychnine N-oxide	8.6	351.4	334.2	304.1898,286.1794,334.1647,207.0645,147.0435	putatively annotated	Yang et. al (2021)	PubChem:73393	0.386343	0.216246
mt074	Flavonoid	Apigenin	6	271.1	153.1		standard			0.186677	0.0793398
mt075	Flavonoid	Luteolin	5.44	287.05	153		standard			0.510239	0.182775
mt076	Flavonoid	Catechin	2.8	291.11	139		standard			0.620635	0.328501
mt077	Flavonoid	Chrysoeriol	6.1	301.1	286		standard			0.162679	0.0702622
mt078	Flavonoid	Tricetin	4.5	303.1	153.1		putatively annotated	Chen et. al (2016)	HMDB:0029620	1.06133	0.217894
mt079	Flavonoid	Tangeretin	7.81	373.15	343.3		putatively annotated	Chen et. al (2014)	HMDB:0030539	0.0771217	0.093359
mt080	Flavonoid	Pelargonidin O-hexoside	4	433.1	271.1		putatively annotated	Chen et. al (2016)		0.216221	0.211396
mt081	Flavonoid	Apigenin 5-O-glucoside	4.18	433.1	271.1		standard			0.342906	0.0643791
mt082	Flavonoid	Apigenin 7-O-glucoside	4.5	433.1	271.1	271.0591,261.0051,313.0697,153.0177,81.0703	standard		PubChem:5280704	0.217293	0.227619
mt083	Flavonoid	Resokaempferol 7-O-hexoside	4.97	433.1	271.1		putatively annotated	Chen et. al (2014)		0.202955	0.221846
mt084	Flavonoid	Apigenin 6-C-glucoside	4	433.1	367.2	313.0694,283.0590,271.0591,165.0177,367.0798	standard	Yang et. al (2021)	PubChem:162350	1.45358	0.0410374
mt085	Flavonoid	Naringenin 7-O-glucoside	4.4	435.1	273.1	273.1839,417.2249,217.1579,255.1628,381.2043	standard	Yang et. al (2021)	PubChem:9910767	1.25049	0.316048
mt086	Flavonoid	Diosmetinidin O-hexoside	4.1	447.2	285		putatively annotated	Chen et. al (2016)		0.137331	0.221176
mt087	Flavonoid	Cyanidin 3-O-glucoside	2.5	449.1	287		putatively annotated	Yang et. al (2021)	PubChem:441667	0.272644	0.158906
mt088	Flavonoid	Kaempferol 3-O-glucoside	4.49	449.1	287.1	287.0547,303.0496,85.0290,288.0580,71.0499,147.0440,153.0180,69.0342,97.0289	putatively annotated	Yang et. al (2021)	PubChem:5282102	0.360183	0.14131
mt089	Flavonoid	Luteolin 6-C-glucoside	3.4	449.1	299.1		putatively annotated	Chen et. al (2016)	PubChem:114776	0.494458	0.0649091
mt090	Flavonoid	Luteolin C-hexoside	3.61	449.11	299.2	299.1996,317.2159,317.2015,281.1833	putatively characterized			0.513361	0.182494
mt091	Flavonoid	Luteolin 7-O-glucoside	4.1	449.2	287.2		standard	Yang et. al (2021)	PubChem:5280637	0.378424	0.131386
mt092	Flavonoid	Chrysoeriol 5-O-hexoside	4.3	463.1	301.1		putatively annotated	Yang et. al (2021)		0.182872	0.172954
mt093	Flavonoid	Chrysoeriol C-hexoside	4.1	463.1	313.1		putatively annotated	Chen et. al (2014)		1.3142	0.124736
mt094	Flavonoid	Methylluteolin C-hexoside	3.7	463.12	313.1		putatively annotated	Chen et. al (2016)		1.31625	0.141476
mt095	Flavonoid	Chrysoeriol 7-O-hexoside	4.6	463.2	301.1		putatively annotated	Chen et. al (2016)		0.158937	0.183934
mt096	Flavonoid	Tricetin O-hexoside	4.5	465.1	303.05	303.0497,255.1591,181.2221,416.3522,93.0704	putatively annotated	Chen et. al (2014)		0.248069	0.256498
mt097	Flavonoid	Quercetin 5-O-hexoside	4.3	465.1	303		putatively annotated	Chen et. al (2014)		0.168543	0.171561
mt098	Flavonoid	Methylquercetin O-hexoside	4.1	479.2	317.2		putatively annotated	Chen et. al (2016)		0.215394	0.151985
mt099	Flavonoid	Selgin O-hexoside	3.8	479.3	317.1		putatively annotated	Chen et. al (2016)		0.258096	0.133486
mt100	Flavonoid	Tricin 5-O-hexoside	4	493.1	331.1		putatively annotated	Yang et. al (2021)		0.119473	0.141196
mt101	Flavonoid	Tricin 7-O-hexoside	4.3	493.13	331.1		putatively annotated	Yang et. al (2021)		0.142103	0.156793
mt102	Flavonoid	Phellodensin F	3.9	503.1	175.2		putatively annotated	Chen et. al (2016)	PubChem:42607895	1.67584	0.277485
mt103	Flavonoid	3',4',5'-Tricetin O-hexoside	5.1	507.3	345.1		putatively annotated	Chen et. al (2016)		0.200398	0.477612
mt104	Flavonoid	2'',6''-O-Diacetyloninin	6	515.1	177.1	177.0540,215.0670,109.0284,81.0339,272.1033	putatively annotated	Yang et. al (2021)	PubChem:10207893	0.744952	0.297706
mt105	Flavonoid	Chrysoeriol O-malonylhexoside	4.84	549.1	301.1		putatively annotated	Chen et. al (2014)		1.30625	0.23903
mt106	Flavonoid	Epicatechin O-hexoside derivative	6.8	557.21	177.05	331.0800,177.0542,151.0386,270.0514,315.0488	putatively annotated	Yang et. al (2021)		0.81825	0.341466
mt107	Flavonoid	C-pentosyl-apigenin O-hexoside	4.3	565.1	367.1		putatively annotated	Yang et. al (2021)		0.0957803	0.0966543
mt108	Flavonoid	C-hexosyl-C-pentosyl-apigenin	3.5	565.2	499.2		putatively annotated	Yang et. al (2021)		0.0946873	0.107543
mt109	Flavonoid	Tricin O-hexoside derivative	7.1	565.3	331		putatively annotated	Chen et. al (2016)		0.207516	0.300071
mt110	Flavonoid	Apigenin 7-O-rutinoside	4.4	579.2	271.2		standard	Chen et. al (2016)		0.295326	0.0704439
mt111	Flavonoid	Methylisohaenkeanoside	3.9	584.2	263.1		putatively annotated	Chen et. al (2016)		0.503573	0.217373
mt112	Flavonoid	Chrysoeriol O-hexosyl-O-pentoside	3.9	595.17	301.07	447.1806,301.0696,283,0592,147.0436,119.0490	putatively characterized			0.614639	0.0721317
mt113	Flavonoid	C-pentosyl-chrysoeriol O-hexoside	3.8	595.15	397.1		putatively annotated	Chen et. al (2016)		0.581429	0.0671547
mt114	Flavonoid	Di-C,C-hexosyl-apigenin	3.8	595.15	409.2		putatively annotated	Chen et. al (2016)		0.124468	0.151307
mt115	Flavonoid	Pelargonin O-hexosyl-O-hexoside	3.1	595.2	271.1		putatively annotated	Chen et. al (2016)		0.415899	0.0909482
mt116	Flavonoid	Kaempferol 3-O-glucoside-2'-O-rhamnoside	3.6	595.3	449.1		putatively annotated	Chen et. al (2014)		0.279338	0.0817641
mt117	Flavonoid	Chrysoeriol 7-O-rutinoside	4.4	609.18	301.1		putatively annotated	Chen et. al (2016)		0.100986	0.0634839
mt118	Flavonoid	Cyanidin 3,5-di-O-hexoside	2.3	611.18	287		putatively annotated	Chen et. al (2016)		0.392143	0.380536
mt119	Flavonoid	Delphinidin O-rutinoside	3.9	611.2	303.1	303.0495,355.0693,287.0545,85.0290,70.0658	putatively annotated	Chen et. al (2016)		0.0943604	0.0867746
mt120	Flavonoid	C-hexosyl-tricetin O-pentoside	4.36	611.2	465.1		putatively annotated	Chen et. al (2014)		1.08451	0.602919
mt121	Flavonoid	C-hexosyl-chrysoeriol O-hexoside	3.8	625	463		putatively annotated	Chen et. al (2014)		0.297324	0.284059
mt122	Flavonoid	di-C,C-hexosyl-chrysoeriol	2.86	625.2	607.2		putatively annotated	Chen et. al (2016)		0.155097	0.361977
mt123	Flavonoid	Petunidin 3-O-rutinoside	4.3	625.3	317		putatively annotated	Chen et. al (2016)	PubChem:101949843	0.534827	1.38135
mt124	Flavonoid	Tricin O-rutinoside	4.4	639.1	330.6		putatively annotated	Yang et. al (2021)		0.0468653	0.0912377
mt125	Flavonoid	3',4',5'-Tricetin O-rutinoside	5.1	653.3	344.9		putatively annotated	Chen et. al (2016)		0.290832	0.139663
mt126	Flavonoid	Luteolin C-sinapoylhexoside	4.76	655.2	207.2		putatively annotated	Chen et. al (2014)		0.221152	0.167973
mt127	Flavonoid	Tricin di-O-hexoside	4	655.19	331.08	331.0802,495.1272,493.1272,207.0645,241.0488	putatively characterized			0.178741	0.191555
mt128	Flavonoid	Tricin O-hexosyl-O-hexoside	4.2	655.2	331		putatively annotated	Chen et. al (2016)		0.0833472	0.0601858
mt129	Flavonoid	Tricin 5-O-hexosyl-O-hexoside	3.1	655.2	331.1		putatively annotated	Chen et. al (2014)		0.0772933	0.0727018
mt130	Flavonoid	Tricin 7-O-hexosyl-O-hexoside	3.4	655.19	331.29	331.2868,313.2764,239.2397,163.06,493.3445,655.3808	putatively characterized			0.109871	0.0804694
mt131	Flavonoid	Tricin O-sinapoylhexoside	5.3	699.19	331.1		putatively annotated	Yang et. al (2021)		0.227629	0.111976
mt132	Flavonoid	C-pentosyl-apigenin O-p-coumaroylhexoside	4.8	711.3	147.1		putatively annotated	Chen et. al (2016)		0.172932	0.275409
mt133	Flavonoid	Luteolin O-rahmnosyl-O-rutinoside	4.3	741	595		putatively annotated	Chen et. al (2016)		0.253275	0.0685726
mt134	Flavonoid	C-pentosyl-apeignin O-feruloylhexoside	4.8	741.1	177.1		putatively annotated	Chen et. al (2016)		0.162094	0.521856
mt135	Flavonoid	C-hexosyl-apigenin O-p-coumaroylhexoside	4.5	741.3	147.2		putatively annotated	Chen et. al (2016)		0.425499	2.29163
mt136	Flavonoid	C-hexosyl-apigenin O-caffeoylhexoside	4.1	757.3	163.2		putatively annotated	Chen et. al (2016)		0.261162	0.191245
mt137	Flavonoid	C-hexosyl-apigenin O-hexosyl-O-hexoside	3.9	757.3	595.2		putatively annotated	Chen et. al (2016)		0.290528	0.165134
mt138	Flavonoid	C-pentosyl-chrysoeriol O-feruloylhexoside	4.3	771.2	177.2		putatively annotated	Chen et. al (2016)		0.0532861	0.0741421
mt139	Flavonoid	C-hexosyl-chrysoeriol O-p-coumaroylhexoside	4.25	771.2	463.1		putatively annotated	Chen et. al (2016)		0.238974	0.080695
mt140	Flavonoid	C-hexosyl-apigenin O-feruloylhexoside	4.8	771.21	177.1		putatively annotated	Chen et. al (2016)		0.082711	0.0859841
mt141	Flavonoid	C-hexosyl-chrysoeriol O-caffeoylhexoside	4.03	787.2	463.1		putatively annotated	Chen et. al (2014)		0.518764	0.360931
mt142	Flavonoid	Chrysoeriol O-feruloylhexosyl-O-hexoside	4.6	801	301.1		putatively annotated	Chen et. al (2016)		0.335497	0.0757238
mt143	Flavonoid	C-hexosyl-chrysoeriol O-feruloylhexoside	4.2	801.2	177.1		putatively annotated	Chen et. al (2016)		0.962595	2.60809
mt144	Lipid	α-Linolenic acid	10.8	277	59		standard			0.338498	0.201849
mt145	Lipid	14,15-Dehydrocrepenynic acid	8.24	277.2	93.1		putatively annotated	Chen et. al (2014)	PubChem:14427323	0.510356	0.173514
mt146	Lipid	Punicic acid	8.7	279.3	95.1		putatively annotated	Chen et. al (2016)	PubChem:5281126	0.203828	0.0971009
mt147	Lipid	Linoleic acid	11.5	281.3	81.1	135.0801,107.0856,85.0288,81.0339,69.0341	putatively annotated		HMDB:0000673	0.570795	0.471492
mt148	Lipid	9-Hydroxy-(10E,12Z,15Z)-octadecatrienoic acid	9.5	295.2	179.2		putatively annotated	Yang et. al (2021)	PubChem:10447175	0.322926	0.0691394
mt149	Lipid	Tianshic acid	6.2	348.4	109.1		putatively annotated	Yang et. al (2021)		0.291483	0.0773037
mt150	Lipid	MG(18:3)	9.73	353.25	261.2		putatively annotated	Yang et. al (2021)		0.19126	0.209494
mt151	Lipid	Cholesterol	7.9	387.1	331.1		putatively annotated	Chen et. al (2016)	PubChem:5997	0.160383	0.15012
mt152	Lipid	PC(C17H34NO8P)	9	412.2	184.05	140.1067,184.0734,272.2581,93.0702,81.0704	putatively characterized			0.0826066	0.0549537
mt153	Lipid	1-Decanoyl-2-hydroxy-sn-glycero-3-phosphocholine	7.1	412.33	184	283.1743,133.0855,89.0600,177.1115,195.1222	putatively annotated	Chen et. al (2016)	PubChem:22851442	0.0577779	0.0766397
mt154	Lipid	PE(C19H40NO7P)	8.24	426.25	285.25	214.1797,328.2479,310.2375,100.1124,196.1692	putatively characterized			0.0735476	0.0785829
mt155	Lipid	PC(C20H42NO7P)	7.26	440.3	184.05	283.1743,133.0855,89.0600,177.1115,195.1222	putatively characterized			0.0727061	0.0628305
mt156	Lipid	LPC(1-acyl 12:1)	7.62	440.4	184.1	184.0727,147.0435,104.1071,275.1743,331.0798	putatively annotated	Yang et. al (2021)		0.0851611	0.0521866
mt157	Lipid	PE(C21H42NO7P)	8.35	452.25	311.25	239.1485,133.0859,89.0602,311.1261,177.1119	putatively characterized			0.234664	0.102006
mt158	Lipid	PE(C21H44NO7P)	9.24	454.3	313.3	313.2730,282.2785,155.0101,216.0627,393.2395	putatively characterized			0.115327	0.0532629
mt159	Lipid	PG(C20H41O9P)	8.45	457.25	285.25	285.2204,202.1066,340.2227,119.0855,159.1162	putatively characterized			0.117137	0.102252
mt160	Lipid	PE(C22H44NO7P)	8.87	466.3	325.25	333.1720,351.1828,407.2085,448.3270	putatively characterized			0.237094	1.16664
mt161	Lipid	PC(C22H46NO7P)	8.29	468.3	184.05	184.0731,104.1073,86.0970,124.9999,81.0705	putatively characterized			0.0515801	0.0564803
mt162	Lipid	LysoPE(18:3)	8.38	476.3	44.05	184.0730,89.0600,133.0856,177.1115,283.1742	putatively annotated	Yang et. al (2021)	PubChem:52925136	0.10166	0.0683572
mt163	Lipid	PE(C23H42NO7P)	8.22	476.3	335.25	335.2566,261.2205,243.2099,349.2155,367.2254	putatively characterized			0.547144	0.150811
mt164	Lipid	LysoPE(18:2)	8.95	478.1	306.6	184.0727,124.9996,86.0968,989843,173.1317	putatively annotated	Yang et. al (2021)		0.188887	0.0742886
mt165	Lipid	LysoPE 18:2 (2n isomer)	8.36	478.25	306.3	184.0726,124.9996,86.0968,165.1268,60.0814	putatively annotated	Yang et. al (2021)		0.190076	0.0708481
mt166	Lipid	LPC(15:1)	8.73	480.15	339.3	184.0727,335.2566,273.1839,313.2722,421.2925	putatively annotated	Yang et. al (2021)	PubChem:138264844	0.206682	0.0859164
mt167	Lipid	LysoPE(18:1)	9.34	480.3	339.3	184.0731,81.0704,335.2573,271.1171,151.0750	putatively annotated	Yang et. al (2021)	PubChem:53480949	0.402851	0.472201
mt168	Lipid	1-O-palmitoylhexitol	5.32	481.3	283.3	184.0731,253.1430,271.1535,233.1893,151.1114	putatively annotated	Yang et. al (2021)		0.119295	0.254379
mt169	Lipid	PC(C24H46NO7P)	7.88	492.3	184.05	184.0730,86.0969,124.9998,147.0438,81.0705	putatively characterized			0.0619378	0.0392027
mt170	Lipid	LPC(1-acyl 16:2)	9	492.31	184	127.0387,184.0727,247.1171,543.3488,423.2726	putatively annotated	Yang et. al (2021)		0.0420262	0.0546228
mt171	Lipid	LPC(1-acyl 16:1)	9	494.32	184.2	177.1115,133.0855,89.0600,385,283.1736	putatively annotated	Yang et. al (2021)		0.0348965	0.0668394
mt172	Lipid	PC(C24H48NO7P)	8.88	494.35	184.05	184.0727,147.0435,104.1071,275.1743,331.0798	putatively characterized			0.0493409	0.059135
mt173	Lipid	PC(C24H50NO7P)	9.1	496.3	184.05	184.0727,124.9996,86.0967,109.1012,95.0857	putatively characterized			0.0897411	0.0754876
mt174	Lipid	LPC(1-acyl 16:0)	9.3	496.35	184.2	184.0726,318.2988,571.2389,409.1868,282.2780	putatively annotated	Yang et. al (2021)		0.0468356	0.0279644
mt175	Lipid	PG(C24H47O9P)	9.91	511.3	339.3	339.2315,261.2209,243.2101,184.0729,81.0704	putatively characterized			0.15162	0.127261
mt176	Lipid	LPC(1-acyl 18:3)	8.42	518.3	184.1	335.2572,267.1587,210.1486,81.0704,527.3726	putatively annotated	Yang et. al (2021)		0.112208	0.0561361
mt177	Lipid	PC(C26H48NO7P)	8.27	518.35	184.05	184.0726,124.0391,86.0967,289.1778,259.2049	putatively characterized			0.458466	0.11101
mt178	Lipid	LPC(1-acyl 18:2)	8.93	520.15	184.05	335.2527,227.1273,184.0734,283.1534,163.1115	putatively annotated	Yang et. al (2021)		0.0211036	0.0237417
mt179	Lipid	LPC(1-acyl 18:2)	8.9	520.3	184.2	184.0730,335.2573,287.1848,503.3722,243.1591	putatively annotated	Yang et. al (2021)		0.232868	0.0693829
mt180	Lipid	LPC(1-acyl 18:1)	9.39	522.1	184.05	86.0600,133.0855,177.1115,184.0726,221.1375	putatively annotated	Yang et. al (2021)		0.381794	0.06738
mt181	Lipid	LPS(18:2)	8.48	522.3	337.25	81.0339,127.0387,184.0730,243.0492,381.1316	putatively annotated	Yang et. al (2021)	PubChem:52926279	0.238535	0.759454
mt182	Lipid	LPC(1-acyl 18:1)	9.4	522.4	184.1	184.0727,86.0968,124.9996,197.1316,167.0850	putatively annotated	Yang et. al (2021)		0.396413	0.3235
mt183	Lipid	PC(C26H54NO7P)	10.33	524.35	184.05	415.3037,253.2517,184.0727,327.2880,397.2932	putatively characterized			0.10834	0.0936828
mt184	Lipid	PC(C27H56NO7P)	7.04	538.35	184.05	184.0724,299.0604,167.0548,91.0576,155.0096	putatively characterized			0.138852	0.0692498
mt185	Lipid	PC(C28H54NO7P)	9.66	548.35	184.05	184.0731,104.1073,86.0969,133.1011,124.9999	putatively characterized			0.108136	0.026709
mt186	Lipid	PC(C28H58NO7P)	5.45	552.35	184.05	184.0730,89.0600,133.0856,177.1115,283.1742	putatively characterized			0.370046	0.291961
mt187	Lipid	PC(C32H62NO9P)	10.56	636.4	184.05	184.0727,267.0853,124.9996,105.0336,300.1347	putatively characterized			0.574304	0.197634
mt188	Lipid	PC(C33H64NO9P)	10.85	650.45	184.05	184.0726,124.9996,86.0968,165.1268,60.0814	putatively characterized			0.471422	0.206593
mt189	Lipid	PC(C33H64NO10P)	10.24	666.45	184.05	184.0727,124.9996,86.0968,989843,173.1317	putatively characterized			0.173288	0.132609
mt190	Lipid	PC(14:1/14:1)	10.46	674.4	184.05	184.0727,89.0968,133.0855,124.9996,177.1115	putatively annotated	Yang et. al (2021)	PubChem:24778648	0.640351	0.167532
mt191	Lipid	PC(C36H72NO8P)	11.03	678.45	184.05	184.0727,335.2566,273.1839,313.2722,421.2925	putatively characterized			1.24763	0.260384
mt192	Lipid	PC(C38H70NO8P)	10.44	700.45	184.05	184.0731,253.1430,271.1535,233.1893,151.1114	putatively characterized			0.812748	0.607487
mt193	Lipid	PC(C38H72NO8P)	10.47	702.55	184.05	89.0600,133.0856,177.1116,184.0728,503.3051	putatively characterized			1.48921	0.263102
mt194	Lipid	PC(C38H74NO8P)	10.5	704.2	184.05	127.0387,184.0727,247.1171,543.3488,423.2726	putatively characterized			1.03743	0.174438
mt195	Lipid	PE(C38H76NO8P)	10.51	706.55	184.05	184.0723,423.2730,261.2209,357.2411,127.0387	putatively annotated	Yang et. al (2021)		0.363084	0.292378
mt196	Lipid	PC(C38H76NO8P)	11.15	706.55	184.05	237.0387,184.0723,423.2730,357.2411,543.6516	putatively characterized			0.348789	1.27326
mt197	Lipid	PE(C39H72NO8P)	12.87	714.45	573.5	262.2520,516.4760,457.3628,388.3399,280.2624	putatively characterized			0.220893	0.186032
mt198	Lipid	PE(C39H72NO8P)	14.41	714.45	573.5	517.3516,499.3406,307.2261,285.1691,335.2574	putatively characterized			0.668252	0.309168
mt199	Lipid	PE(C39H74NO8P)	11.54	716.45	575.5	575.5012,267.8653,133.0856,177.1113,109.1012	putatively characterized			0.401324	0.27058
mt200	Lipid	PE(C39H74NO8P)	12.61	716.5	575.5	575.4991,503.3047,475.2545,89.0600,133.0855	putatively characterized			0.275214	0.173487
mt201	Lipid	PE(C39H74NO8P)	8.96	716.55	575.5	519.3663,335.2566,259.1530,81.0703,121.1010	putatively characterized			0.23984	0.180919
mt202	Lipid	PC(C38H66NO10P)	13.33	728.45	184.05	184.0731,81.0704,335.2573,271.1171,151.0750	putatively characterized			0.343147	0.194057
mt203	Lipid	PC(C40H74NO8P)	13.33	728.5	184.05	177.1115,133.0855,89.0600,385,283.1736	putatively characterized			0.314293	0.208417
mt204	Lipid	PC(C40H76NO8P)	10.06	730.45	184.05	185.0727,273.1686,255.1581,533.3818,335.2567	putatively characterized			0.506318	2.78837
mt205	Lipid	PC(C40H78NO8P)	10.56	732.45	184.05	184.0732,535.3988,477.3567,81.0705,309.2423	putatively characterized			0.0817833	0.0869951
mt206	Lipid	PC(C40H78NO8P)	9.22	732.5	184.05	184.0726,318.2988,571.2389,409.1868,282.2780	putatively characterized			0.832609	8.77029
mt207	Lipid	PC(C40H80NO8P)	11.98	734.55	184.05	184.0735,491.2607,485.2352,243.0835,97.0288	putatively characterized			1.44377	15.0034
mt208	Lipid	PE(C41H70NO8P)	12.14	736.5	595.45	625.4750,570.5718,441.2617,367.2249,335.2565	putatively characterized			0.687776	0.314367
mt209	Lipid	PE(C41H70NO8P)	13.08	736.5	595.45	574.3731,491.2605,314.1590,222.1120,124.0393	putatively characterized			1.57529	9.12118
mt210	Lipid	PE(C41H72NO8P)	9.9	738.5	597.5	576.3886,491.2606,326.1957,252.1589,234.1480	putatively characterized			0.720884	0.422815
mt211	Lipid	PE(C41H74NO8P)	12.38	740.5	599.5	227.1268,283.1528,335.2566,163.1163543	putatively characterized			0.256921	0.227986
mt212	Lipid	PE(C41H74NO8P)	14.43	740.5	599.5	283.1528,335.25666,227.1268,163.1112,543.3660	putatively characterized			0.385996	0.15788
mt213	Lipid	PC(C41H76NO8P)	11.09	742.5	184.05	335.2572,267.1587,210.1486,81.0704,527.3726	putatively characterized			0.50543	0.297545
mt214	Lipid	PC(C41H76NO8P)	12.68	742.5	601.5	307.2261,281.1378,313.1638,184.0733,513.3203	putatively characterized			1.7592	32.8647
mt215	Lipid	PC(C41H76NO8P)	13.78	742.55	184.05	335.2527,227.1273,184.0734,283.1534,163.1115	putatively characterized			0.418774	0.571771
mt216	Lipid	PC(C41H78NO8P)	10.65	744.45	184.05	184.0730,335.2573,287.1848,503.3722,243.1591	putatively characterized			0.585089	0.278035
mt217	Lipid	PC(C41H80NO8P)	13.26	746.55	184.05	86.0600,133.0855,177.1115,184.0726,221.1375	putatively characterized			1.59232	3.80663
mt218	Lipid	PC(C42H76NO8P)	12.78	754.55	184.05	81.0339,127.0387,184.0730,243.0492,381.1316	putatively characterized			0.457305	0.770342
mt219	Lipid	PC(C42H78NO8P)	8.66	756.55	184.05	184.0727,86.0968,124.9996,197.1316,167.0850	putatively characterized			1.15404	7.04392
mt220	Lipid	PC(C42H80NO8P)	12.07	758.5	184.05	184.0727,86.0968,124.9996,147.0435,197.1316	putatively characterized			0.454185	0.478206
mt221	Lipid	PC(C42H80NO8P)	7.55	758.55	184.05	184.0727,301.1634,335.2568,561.3766,283.1530	putatively characterized			0.39918	0.397703
mt222	Lipid	PC(C42H82NO8P)	7.27	760.55	184.05	184.0730,292.1900,230.1535,162.0911,118.0652	putatively characterized			0.512423	0.418783
mt223	Lipid	PC(C42H82NO8P)	12.55	760.55	184.05	184.0727,80.0600,133.0856,81.0703,547.3303	putatively characterized			0.442585	0.282502
mt224	Lipid	PC(C42H84NO8P)	12.5	762.6	184.05	184.0732,81.0704,250.1434,324.1801,489.3208	putatively characterized			0.44625	2.1252
mt225	Lipid	PC(C43H82NO8P)	9.32	772.5	184.05	184.0727,86.0968,124.9996,611.4650,93.0701	putatively characterized			0.313862	0.203148
mt226	Lipid	PC(C43H82NO8P)	12.74	772.5	184.05	184.0727,89.0968,133.0855,124.9996,177.1115	putatively characterized			1.06219	2.22202
mt227	Lipid	PC(C43H84NO8P)	8.37	774.6	184.05	184.0727,124.9996,86.0968,611.4639,519.2900	putatively characterized			0.678081	0.376004
mt228	Lipid	PC(C43H84NO8P)	13.16	774.6	184.05	184.0727,124.9996,86.0968,611.4648,667.4420	putatively characterized			0.420445	0.246902
mt229	Lipid	PC(C44H76NO8P)	13.4	778.55	184.05	184.0727,86.0967,124.9996,159.1010,335.2567	putatively characterized			0.491977	0.230395
mt230	Lipid	PC(C44H78NO8P)	13.56	780.5	184.05	184.0731,307.2258,259.2055,403.2456,583.4337	putatively characterized			0.294214	0.573303
mt231	Lipid	PC(C44H80NO8P)	9.43	782.55	184.05	184.0723,423.2730,261.2209,357.2411,127.0387	putatively characterized			0.519913	0.198701
mt232	Lipid	PC(C44H80NO8P)	13.56	782.55	184.05	237.0387,184.0723,423.2730,357.2411,543.6516	putatively characterized			1.28226	2.46559
mt233	Lipid	PC(C44H82NO8P)	11.53	784.55	184.05	184.0727,623.4283,361.1455,605.4186,273.1830	putatively characterized			0.822595	2.1978
mt234	Lipid	PC(C44H82NO8P)	8.08	784.6	184.05	184.0726,614.3250,701.3932,527.2572,335.2562	putatively characterized			1.81024	146.057
mt235	Lipid	PC(C44H84NO8P)	11.24	786.6	184.05	184.0727,273.1837,335.2563,625.4445,769.4810	putatively characterized			0.782528	2.14635
mt236	Lipid	PC(C44H84NO8P)	12.89	786.6	184.05	184.0727,273.1840,335.2568,607.4350,751.4720	putatively characterized			1.42882	4.99381
mt237	Lipid	PC(C44H88NO8P)	11.35	790.15	184.05	184.0727,133.0856,89.0600,177.1116,124.9996	putatively characterized			1.57107	11.5218
mt238	Lipid	PC(C46H86NO8P)	13.06	812.6	184.05	184.0727,124.9996,86.0968,776.5195,257.1898	putatively characterized			0.571151	0.498029
mt239	Lipid	PC(C43H76N3O10P)	13.45	826.5	184.05	275.1996,349.2359,184.0727,309.2037,491.3719	putatively characterized			0.832907	0.237317
mt240	NA and derivative	Adenine	1.1	136.1	119.1	119.0355,94.0405,91.0548,89.0391	standard			0.4933	0.288874
mt241	NA and derivative	Guanine	0.9	152	135	110.0352,135.0302,56.0503,134.0600,128.0456,107.0495	standard			0.482567	0.413886
mt242	NA and derivative	Xanthine	1	153	110	135.0301,110.0352,128.0456,136.0335,109.0513	putatively annotated		PubChem:1188	0.391876	0.478814
mt243	NA and derivative	Cytidine	0.9	244.3	112.1		standard			0.499864	0.144644
mt244	NA and derivative	Deoxyadenosine	1.76	252.11	136.1	136.0612,162.0767,192.0507,188.0558,148.0611,234.0610,206.0664,121.0506,253.0761	putatively characterized			0.346345	0.345271
mt245	NA and derivative	Adenosine	1.7	268.1	136.1		putatively annotated	Yang et. al (2021)	PubChem:60961	0.26577	0.673978
mt246	NA and derivative	Inosine	1.1	269	137		standard	Yang et. al (2021)	HMDB:0000195	0.266109	0.661178
mt247	NA and derivative	Guanosine	1.4	284	152.2		standard			0.422032	0.414546
mt248	NA and derivative	Crotonoside	1.4	284.1	152.1		putatively annotated	Chen et. al (2016)	PubChem:65085	0.410126	0.392586
mt249	NA and derivative	Xanthosine	1.4	285	153		putatively annotated	Chen et. al (2016)	PubChem:64959	0.412763	0.411806
mt250	NA and derivative	5'-Deoxy-5'-(methylthio)adenosine	2.7	298.1	136.1		putatively annotated	Chen et. al (2016)	PubChem:439176	0.421639	0.305118
mt251	NA and derivative	N2,N2-Dimethyguanosine	2	312.3	180.2		putatively annotated	Chen et. al (2016)		0.556687	0.542888
mt252	NA and derivative	2'-Deoxyinosine-5'-monophosphate	1.1	333.1	137.1		putatively annotated	Chen et. al (2016)	PubChem:135398614	0.189045	0.11669
mt253	NA and derivative	Adenosine 3'-monophosphate	1.1	348	136		standard	Chen et. al (2016)		0.329668	0.189353
mt254	NA and derivative	Inosine 5'-monophosphate	0.9	349.1	137		standard	Chen et. al (2016)		0.410844	0.20056
mt255	NA and derivative	Succinyladenosine	1.9	384.2	252		putatively annotated	Yang et. al (2021)	PubChem:20849086	0.202781	0.222867
mt256	NA and derivative	Adenosine O-ribose	1.81	400.15	136.06	136.0614,268.1032,148.0388,97.0286,85.0288	putatively annotated	Yang et. al (2021)		0.109407	0.0782347
mt257	NA and derivative	Threonyl carbamoyladenosine	2.3	413.1	162.1		putatively annotated	Chen et. al (2016)	PubChem:129835541	0.115242	0.278585
mt258	Organic acid	Succinic acid	1.3	119.03	101		putatively annotated		PubChem:1110	0.170901	0.0582645
mt259	Organic acid	p-Coumaric acid	3.83	165.05	95.1		standard			0.630978	0.204521
mt260	Organic acid	Coumaric acid	3.8	165.2	147		standard			0.352975	0.249011
mt261	Organic acid	Shikimic acid	0.85	173.05	93		standard			1.08516	0.301649
mt262	Organic acid	Quinic acid	0.99	191.05	85.05		standard			0.307385	0.251432
mt263	Organic acid	Ferulic acid	3.7	193.05	134.1		standard			0.321504	0.0611665
mt264	Organic acid	Vanillactic acid	2.1	213.2	79		putatively annotated	Chen et. al (2016)	PubChem:160637	0.278503	0.198014
mt265	Organic acid	Sinapic acid	7.4	225.2	147.1		standard			0.215867	0.0500914
mt266	Organic acid	Kolavic acid	8.9	335.2	147.2		putatively annotated	Chen et. al (2016)	PubChem:101281358	0.306723	3.86317
mt267	Organic acid	Caffeoylshikimic acid	4.01	337.1	163		putatively annotated	Chen et. al (2014)	PubChem:10131826	0.677655	0.16494
mt268	Organic acid	4-O-p-Coumaroylquinic acid	2.43	339.1	147.05		putatively annotated	Chen et. al (2014)	PubChem:5281766	1.12776	0.322938
mt269	Organic acid	Ferulic acid O-hexoside	3.3	357.12	177.1		putatively annotated	Yang et. al (2021)		0.476719	0.177254
mt270	Organic acid	Feruloylquinate	2.7	369.1	177.1		putatively annotated	Chen et. al (2016)		0.53223	0.222488
mt271	Organic acid	Sinapoylquinic acid	2.77	399.13	208.14	208.1375,289.1782,363.1757,237.1465,119.0855	putatively annotated		PubChem:72193643	0.855992	0.289161
mt272	Organic acid	(2S,3R)-2-{[{9-[(2R,3R,4S,5R)-3,4-Dihydroxy-5-(hydroxymethyl)tetrahydro-2-furanyl]-9H-purin-6-yl}(methyl)carbamoyl]amino}-3-hydroxybutanoic acid (non-preferred name)	2.7	427.2	150.09		putatively annotated	Chen et. al (2016)		0.212762	0.163833
mt273	Others	Trans-2-hexenal	1	98.9	80.9		putatively annotated	Chen et. al (2016)	PubChem:5281168	0.472607	0.321469
mt274	Others	Benzamidine	1.4	121.1	104.1		standard	Chen et. al (2016)	PubChem:2332	0.640978	0.215109
mt275	Others	p-Nitroaniline	1.2	139	122		putatively annotated	Chen et. al (2016)	PubChem:7475	0.173688	0.286676
mt276	Others	3,4-Dihydroxybenzaldehyde	2.02	139.05	121.1	121.039,82.0657,98.0969,93.0452,116.9721,68.9979,95.0608	putatively annotated	Chen et. al (2014)	PubChem:8768	0.482365	0.112718
mt277	Others	Vanillin	3.2	153.05	65.1	137.0596,91.0547,119.0493,72.9378,138.0629,113.9639,131.9742,109.0651	standard			0.195606	0.048135
mt278	Others	(-)-Trans-carveol	3.07	153.15	81.1	81.0705,93.0704,107.0859,71.0499,135.1168,79.0549,153.1273,73.0655	putatively annotated	Chen et. al (2014)	PubChem:94221	0.390129	0.336716
mt279	Others	(S)-(+)-2-(Anilinomethyl)pyrrolidine	1.6	177.3	103.4		putatively annotated	Chen et. al (2016)	PubChem:6950385	0.222689	0.285115
mt280	Others	Coniferylaldehyde	5.5	179	147		putatively annotated	Chen et. al (2016)		0.471538	0.292696
mt281	Others	Esculetin	4	179.03	133		putatively annotated	Chen et. al (2016)	PubChem:5281416	0.449496	0.393716
mt282	Others	Scopoletin	2.8	193.3	178.2		putatively annotated	Chen et. al (2016)	PubChem:5280460	0.258538	0.167447
mt283	Others	3,4,5-Trimethoxybenzoic acid	4.44	213.07	154.1	154.0855,189.9755,112.0393,90.9480,125.0595	putatively annotated		PubChem:8357	0.120917	0.0622957
mt284	Others	Lycoperodine	2.7	217.2	144		putatively annotated	Yang et. al (2021)		0.162982	0.144
mt285	Others	2(1H)-Naphthalenone	8.2	145.06	130.07	130.0774,117.0698,105.0700,91.0545,85.0545	putatively annotated		PubChem:11400841	0.246732	0.193223
mt286	Others	Dodecyl(dimethyl)amine oxide	7.2	230.3	212.1		putatively annotated	Yang et. al (2021)		0.830936	0.12558
mt287	Others	Arabidopylosmundalactone	4.16	307.08	153.09	177.0541,145.0280,114.1025,153.0904,290.2104	putatively characterized			0.418797	0.145027
mt288	Others	Progesterone	4.5	315.2	159.3		putatively annotated	Yang et. al (2021)	PubChem:5994	0.100395	0.14929
mt289	Others	(-)-Norepinephrine N-hexoside	0.86	332.13	314.12	314.1221,152.0700,108.0808,170.0806,122.0598	putatively characterized			0.13356	0.0910346
mt290	Others	Chlorogenic acid (3-O-caffeoylquinic acid)	2.69	355.1	163.01		standard			0.12861	0.0597545
mt291	Others	Benzoyloxy-hydroxypropylglucuronolactone	3.2	355.1	105.03	337.0695,105.0336,294.0512,201.0539,137.0593	putatively characterized			0.124836	0.0656277
mt292	Others	Biflorin	10.2	355.2	163		putatively annotated	Yang et. al (2021)	PubChem:441959	0.0942291	0.555328
mt293	Others	Phellodenol H	5.03	369.1	207.05		putatively annotated	Chen et. al (2014)	PubChem:16088228	0.182979	0.0787149
mt294	Others	Benzoyloxy-hydroxypropylglucopyranosiduronic acid	3.19	373.11	179.07	105.0336,179.0697,137.0594,167.0698,220.1688	putatively characterized			0.115435	0.0631381
mt295	Others	DIMBOA glucoside	1.8	374.2	198.2		putatively annotated	Chen et. al (2016)	PubChem:11132470	0.154412	0.0431406
mt296	Others	Digitoxigenine	9.1	375	357		putatively annotated	Chen et. al (2016)	PubChem:4369270	0.114109	0.14665
mt297	Others	2-Propenyl (sinigrin)	7.3	387.2	105		putatively annotated	Chen et. al (2016)		1.52537	0.161368
mt298	Others	AKD 2B1	8.3	390.4	328.3		putatively annotated	Chen et. al (2016)	PubChem:9976575	0.115643	0.0919287
mt299	Others	Hedyotoside	3.4	404.3	193.2		putatively annotated	Chen et. al (2016)	PubChem:102317974	0.102176	0.103099
mt300	Others	Tuberonic acid hexoside	2.99	406.18	227.13	227.1269,209.1165,177.0541,131.0852,145.0280	putatively characterized			0.67168	0.326211
mt301	Others	Diosgenin	8.1	415.3	119.2	119.0855,253.2516,95.0858,397.2933,127.0387	putatively annotated	Yang et. al (2021)	PubChem:99474	0.557238	0.596394
mt302	Others	Rhodomyrtone	8.1	443.24	119	119.0492,353.0643,323.0538,137.0229,367.0801	putatively annotated	Yang et. al (2021)	PubChem:12050020	0.562111	0.548135
mt303	Others	Luzonoid A	3.8	463.2	121.1	121.0281,313.0694,427.1012,397.0906,367.0800	putatively annotated	Chen et. al (2016)	PubChem:11397070	1.67009	0.302029
mt304	Others	Polypodine B	8.87	497.3	335.3		putatively annotated	Chen et. al (2014)	PubChem:441833	0.732199	0.312268
mt305	Others	Manglieside E	3.79	600.25	249.1		putatively annotated	Chen et. al (2014)	PubChem:46889358	0.737346	0.323311
mt306	Others	Denin	7.8	694.4	497.3		putatively annotated	Chen et. al (2016)	PubChem:101268475	0.708282	0.313143
mt307	Phytohormone	Salicylic acid	3.68	137	93		standard			0.219049	0.136333
mt308	Phytohormone	Indole-3-carboxaldehyde	3.9	146.1	118.1		putatively annotated	Yang et. al (2021)	PubChem:10256	0.108559	0.0887971
mt309	Phytohormone	3-Indoleacetonitrile	2	157	130	130.0651,115.9643,74.9382,117.9597,131.0685,76.9336	putatively annotated		PubChem:351795	0.136147	0.190507
mt310	Phytohormone	I5CA	3.89	160	116.1		standard			0.146776	0.11355
mt311	Phytohormone	I3CA	4.37	160	116.1		standard			0.191181	0.131064
mt312	Phytohormone	I2CA	5.15	160	116.1		standard			0.137255	0.134726
mt313	Phytohormone	2-(5-hydroxy-1H-indol-3-yl)acetic acid	2.4	192.07	146.1		putatively annotated	Yang et. al (2021)	PubChem:1826	0.368502	0.197001
mt314	Phytohormone	Methoxyindoleacetic acid	1.9	206	160		putatively annotated	Chen et. al (2016)		0.10774	0.144847
mt315	Phytohormone	JA	5.8	209	59		standard			0.372745	0.326519
mt316	Phytohormone	ABA	4.71	263.1	153.1		standard			2.13005	1.21774
mt317	Phytohormone	JA-Ile	6.8	324.21	130	307.2622,130.0861,175.1473,109.1012,81.0703	putatively annotated	Yang et. al (2021)	PubChem:5497150	0.512795	0.320732
mt318	Phytohormone	Gibberellin A53	9.6	349.2	331.2		standard			0.268756	0.362269
mt319	Phytohormone	Trans-zeatin N-glucoside	2.3	382.17	220.2		putatively annotated	Chen et. al (2016)		0.323628	0.242974
mt320	Polyamine	Putrescine	0.7	89.1	72.1		putatively annotated		PubChem:1045	0.790158	0.322548
mt321	Polyamine	Agmatine	0.9	131.13	114.1		putatively annotated	Yang et. al (2021)	PubChem:199	0.224222	0.182056
mt322	Polyamine	Spermidine	0.61	146.15	72.1	72.0815,112.1123,84.0814,121.0166,58.0659,129.1386,121.0078,75.0924	putatively annotated		PubChem:1102	0.21773	0.684027
mt323	Polyamine	Spermine	0.7	203.2	84.1	112.1123,129.1386,84.0813,186.1486,58.0659,109.1015,72.0815,168.1381	standard			0.295209	0.177556
mt324	Polyamine	4,7,10-Trioxa-1,13-tridecanediamine	0.7	221	143		putatively annotated	Yang et. al (2021)		0.450475	0.183774
mt325	Polyamine	N-p-coumaroylputrescine	2.2	235.1	147.2		putatively annotated	Chen et. al (2016)	PubChem:6439562	0.880738	0.307962
mt326	Polyamine	N-acetylspermine	1.08	245.25	112.1	175.1072,112.0505,86.0968,200.1274,228.1225	putatively annotated		PubChem:916	0.529487	0.271028
mt327	Polyamine	N-caffeoylputrescine	1.9	251.1	163.2		putatively annotated	Chen et. al (2014)	PubChem:5280559	0.203409	0.186625
mt328	Polyamine	N-caffeoylputrescine	1.84	251.14	163.04	163.0387,72.0814,89.1078,135.0439,145.0281,178.0496,234.1119,232.0963	putatively characterized			0.642413	0.35718
mt329	Polyamine	N-feruloylputrescine	2.5	265.1	177.1	177.0541,145.0279,117.0334,89.1077,248.1273	putatively annotated	Yang et. al (2021)	PubChem:5281796	0.581371	0.26347
mt330	Polyamine	N-p-coumaroylagmatine	2.56	277.15	147.2	147.0436,245.0914,172.0751,130.0648,84.0447	putatively annotated		PubChem:5280691	1.30949	0.491671
mt331	Polyamine	N-sinapoylputrescine	2.5	295.15	207.2		putatively annotated	Chen et. al (2014)	PubChem:129660870	0.765121	0.237197
mt332	Polyamine	N-feruloylagmatine	2.74	307.2	177.2		putatively annotated	Chen et. al (2014)	PubChem:132280331	1.33117	0.205838
mt333	Polyamine	N-caffeoylspermidine	1.28	308.2	163.2		putatively annotated	Yang et. al (2021)		0.545754	0.346355
mt334	Polyamine	N-feruloyltyramine	4.8	314	177		putatively annotated	Chen et. al (2016)	PubChem:5280537	0.364618	0.30975
mt335	Polyamine	Dasyclamide	14.43	317.2	99		putatively annotated	Chen et. al (2014)	PubChem:10980024	0.061903	0.0410547
mt336	Polyamine	N-feruloylspermidine	2.82	321.1	177.2		putatively annotated	Yang et. al (2021)		0.592413	0.255428
mt337	Polyamine	N-sinapoylagmatine	2.81	337.2	207.2		putatively annotated	Chen et. al (2016)	PubChem:129662367	0.251065	0.24172
mt338	Polyamine	N-p-coumaroylspermine	2.59	349.26	204.1	275.1745,204.1012,147.0435,129.1383,112.1120	putatively characterized			0.297312	0.176366
mt339	Polyamine	N-feruloylserotonin	2.2	353.2	177.2		putatively annotated	Yang et. al (2021)	PubChem:5969616	0.947893	0.194421
mt340	Polyamine	N-p-coumaroylputrescine derivative	2.32	398.2	147.1	147.1162,360.2497,300.2889,119.0854,189.1114	putatively characterized			1.05803	0.309673
mt341	Polyamine	Feruloylputrescine O-hexoside	2.3	427.1	177.1	177.0544,265.1544,145.0283,70.0658,72.0814,117.0337	putatively annotated	Chen et. al (2016)		1.22969	0.312272
mt342	Polyamine	N',N''-Di-p-coumaroylspermidine	3.83	438.24	147.04	147.0435,204.1012,325.0694,119.0490,365.1008	putatively characterized			1.05152	0.133605
mt343	Polyamine	N',N'',N'''-Diferuloyl.sinapoylspermidine	4.83	704.32	177.11	541.3341,184.0729,177.1116,89.0601,124.9999	putatively characterized			0.402502	0.260288
mt344	Sugar	Fructose 1,6-diphosphate	2.6	341.2	207.1		putatively annotated	Chen et. al (2016)	PubChem:10267	0.102632	3.27703
mt345	Sugar	Methyl di-alpha-L-rhamnoside	2.4	342.2	109.1		putatively annotated	Chen et. al (2016)	PubChem:5319595	0.438951	0.24262
mt346	Sugar	Sucrose(Na+)	0.9	365.1	203.1		standard			0.22616	0.263288
mt347	Sugar	Trehalose	0.8	365.11	203.3		standard			0.384095	0.185843
mt348	Terpene	Polygodial	9.2	235.1	179.1		putatively annotated	Yang et. al (2021)	PubChem:72503	0.226112	0.0950388
mt349	Terpene	Oryzalexin C	7.9	301.2	283.3		putatively annotated	Yang et. al (2021)	PubChem:176495	0.238304	0.0602759
mt350	Terpene	Momilactone A	8.7	315.2	271.2		putatively annotated	Yang et. al (2021)	PubChem:162644	1.0894	0.306821
mt351	Terpene	Phytocassane D	7.9	317.21	173.1		putatively annotated	Chen et. al (2016)	PubChem:10087144	1.21905	0.313436
mt352	Terpene	Phytocassane E	8.3	317.21	299.2		putatively annotated	Yang et. al (2021)	PubChem:10519496	1.23568	0.313971
mt353	Terpene	Phytocassane C	7.8	319.4	149.2		putatively annotated	Chen et. al (2016)	PubChem:10041597	1.27364	0.317745
mt354	Terpene	Tricalysiamide B	8.7	332.2	271.2		putatively annotated	Chen et. al (2016)	PubChem:16680829	1.07721	0.306957
mt355	Terpene	Gentiopicrin	2.3	357.12	227.2		putatively annotated	Chen et. al (2016)	PubChem:88708	0.297588	0.516035
mt356	Terpene	Syringenone	2.58	390.2	165.09	197.0802,179.0697,105.0336,165.0905,307.0590	putatively characterized			0.320875	0.171786
mt357	Terpene	Roseoside(NH4+)	3	404.25	225.2		putatively annotated	Chen et. al (2016)		0.151508	0.164414
mt358	Vitamin and derivative	Choline	0.8	104.1	60.1		putatively annotated	Yang et. al (2021)	PubChem:305	0.0806754	0.067069
mt359	Vitamin and derivative	Nicotinamide	1.3	123.1	80.1	80.0502,96.0449,106.0291,78.0345,81.0535,53.0395,119.0193	putatively annotated		PubChem:936	0.424653	0.18524
mt360	Vitamin and derivative	Nicotinic acid	1	124.04	80.1	80.0501,96.0449,119.0191,95.0496,53.0394	putatively annotated		PubChem:938	0.137745	0.175465
mt361	Vitamin and derivative	1-Methylnicotinamide	1.5	137.1	94.2	94.0656,110.0603,122.0364,94.0418,91.0547,92.0500,96.0448	putatively annotated		PubChem:457	0.672055	0.131886
mt362	Vitamin and derivative	Methylnicotinate	3.3	138.05	108		putatively annotated	Chen et. al (2016)	PubChem:7151	0.169785	0.162421
mt363	Vitamin and derivative	4-Methyl-5-thiazoleethanol	1	144.1	113.1		putatively annotated	Chen et. al (2016)	PubChem:1136	0.0959269	0.132221
mt364	Vitamin and derivative	Acetylcholine	0.8	146	86		putatively annotated	Yang et. al (2021)	PubChem:187	0.0396227	0.103494
mt365	Vitamin and derivative	Carbachol	0.9	147	88		putatively annotated	Yang et. al (2021)	PubChem:5831	0.11308	0.128313
mt366	Vitamin and derivative	Carnitine	1.1	162.1	74.1		putatively annotated	Yang et. al (2021)	PubChem:288	0.192147	0.142361
mt367	Vitamin and derivative	Pyridoxine(V.B6)	1.1	170.1	134.1		standard			0.528986	0.790345
mt368	Vitamin and derivative	O-Phosphocholine	0.7	184	125		putatively annotated	Chen et. al (2016)	PubChem:1014	0.077923	0.0656305
mt369	Vitamin and derivative	4-(2,6,6-Trimethylcyclohexa-1,3-dienyl)but-3-en-2-one	2.44	191.15	145.05	145.0758,90.9480,72.9376,167.9711,105.0699	putatively annotated		PubChem:5352711	0.215013	0.221802
mt370	Vitamin and derivative	Nicotinoylcholine	1.2	209	106		putatively annotated	Yang et. al (2021)	PubChem:199845	0.103506	0.18029
mt371	Vitamin and derivative	Pantothenic acid	1.9	220.2	202.1		putatively annotated	Yang et. al (2021)	PubChem:6613	0.123891	0.107096
mt372	Vitamin and derivative	Nicotinate ribonucleoside	0.9	256.2	124.1	124.0395,57.0343,189.0392,125.0428,85.0290,133.0495,115.0393,73.0291	putatively characterized			0.0817648	0.0468884
mt373	Vitamin and derivative	sn-Glycero-3-phosphocholine	0.9	258.2	104.2		putatively annotated	Chen et. al (2016)	PubChem:657272	0.143413	0.237969
mt374	Vitamin and derivative	Thiamin	0.9	265.1	122.1		standard			0.0900195	0.132971
mt375	Vitamin and derivative	Apo-13-zeaxanthinone	7.61	275.2	105.1		putatively annotated	Yang et. al (2021)	PubChem:44482347	0.332197	0.193293
mt376	Vitamin and derivative	Nicotianamine	0.9	304.15	185.3		putatively annotated		PubChem:9882882	0.19095	0.0528179
mt377	Vitamin and derivative	Sinapoylcholine	3.3	310	251		putatively annotated	Chen et. al (2016)	PubChem:5280385	0.243693	0.123933
mt378	Vitamin and derivative	Pyridoxine O-glucoside	1.09	332.13	152.07	152.0701,124.0755,297.1077,134.0597,170.0807	putatively characterized			0.154507	0.145135
mt379	Vitamin and derivative	4-Pyridoxic acid O-hexoside	1.4	346	184.1		putatively annotated	Yang et. al (2021)		0.0952136	0.125522
mt380	Vitamin and derivative	Hydroxy-ionone-O-hexoside	4.17	371.21	209.15	209.1528,165.1269,191.1424,151.1112,85.0287	putatively characterized			0.118079	0.0912608
aThe rentention time (min)
bFour methods were used to identify metabolites, including standard comparison, database query, literature query and main fragment inference
cReferences:	Chen, W.; Gao, Y.; Xie, W.; Gong, L.; Lu, K.; Wang, W.; Li, Y.; Liu, X.; Zhang, H.; Dong, H.; Zhang, W.; Zhang, L.; Yu, S.; Wang, G.; Lian, X.; Luo, J. Genome-wide association analyses provide genetic and biochemical insights into natural variation in rice metabolism. Nat Genet 2014, 46, 714-721.
	Chen, W.; Wang, W.; Peng, M.; Gong, L.; Gao, Y.; Wan, J.; Wang, S.; Shi, L.; Zhou, B.; Li, Z.; Peng, X.; Yang, C.; Qu, L.; Liu, X.; Luo, J. Comparative and parallel genome-wide association studies for metabolic and agronomic traits in cereals. Nat Commun 2016, 7,12767.
	Yang, C.; Shen, S.; Zhou, S.; Li, Y.; Mao, Y.; Zhou, J.; Shi, Y.; An, L.; Zhou, Q.; Peng, W.; Lyu, Y.; Liu, X.; Chen, W.; Wang, S.; Qu, L.; Liu, X.; Fernie, A.R.; Luo, J. Rice metabolic regulatory network spanning its entire life cycle. Mol Plant 2021, S1674-2052(21)00411-1. Online ahead of print.
dThe ID number in database

## Sheet: Table S2
Table S2. Raw data about relative content of 380 metabolites detected in two varieties.
ID	ZS-0H-1	ZS-0H-2	ZS-0H-3	NIP-0H-1	NIP-0H-2	NIP-0H-3	ZS-3H-1	ZS-3H-2	ZS-3H-3	NIP-3H-1	NIP-3H-2	NIP-3H-3	ZS-6H-1	ZS-6H-2	ZS-6H-3	NIP-6H-1	NIP-6H-2	NIP-6H-3	ZS-9H-1	ZS-9H-2	ZS-9H-3	NIP-9H-1	NIP-9H-2	NIP-9H-3	ZS-12H-1	ZS-12H-2	ZS-12H-3	NIP-12H-1	NIP-12H-2	NIP-12H-3	ZS-24H-1	ZS-24H-2	ZS-24H-3	NIP-24H-1	NIP-24H-2	NIP-24H-3	ZS-36H-1	ZS-36H-2	ZS-36H-3	NIP-36H-1	NIP-36H-2	NIP-36H-3	ZS-48H-1	ZS-48H-2	ZS-48H-3	NIP-48H-1	NIP-48H-2	NIP-48-3
mt001	151442	156540	151509	124646	108583	146782	192690	224444	182486	145586	143647	158517	283370	234816	263666	169082	126732	111778	355114	313010	306694	136038	146693	145048	325382	319397	284237	183159	152040	149875	148920	325510	351422	146284	211406	119469	346080	425599	432355	156450	145640	167429	389534	336712	334584	174184	231607	198587
mt002	7199045	8013686	7835350	9048781	8051074	10683580	11571234	12197483	11614615	10599121	9225573	10872153	24184800	20370401	24269786	13782362	12056186	10684464	31097806	32048906	27024475	14923710	15453931	14375123	30518496	32081550	27601832	16443093	14212293	14577846	18617498	39617669	50108734	24608296	16537235	20640967	15146987	18358004	34468858	12837572	16273615	18534233	15147304	8688743	11256503	10827893	14030809	15525715
mt003	3909188	3777961	4671078	4083556	3855281	4040997	3401257	4035644	3374124	4319247	4311851	4684525	4138706	3646997	4440364	4116668	4282702	4264416	4783302	4439108	4495127	4503534	4737139	4655819	6192989	5611339	5085143	4810438	4638865	4688766	8100266	8752168	8356366	6924722	6442655	6564566	11846336	11087919	12699656	11275428	7818665	8481407	12777865	15421633	13921411	10596601	10753137	12077749
mt004	2415826	2764356	3705274	1573224	2041778	1674803	1917628	2043458	1658584	1961989	2117236	1647768	2021569	1884868	2218428	1442577	1378483	1683894	2666441	2038541	1697656	1155931	1776824	1336078	2330129	2272339	1755091	1218616	1196663	1154155	1264295	1955796	2901787	948474	1079825	1198168	3337940	4054831	4006737	1464688	1557585	1501898	3422142	3744934	3950598	1810035	2286690	1636417
mt005	2970942	2905694	4293795	1605750	1716617	1654772	2933057	3117915	2944663	1925810	2439502	2406372	3795318	3568158	4068702	2426414	2355073	2050440	5867503	5336806	4539578	2490536	2340468	2467568	5912062	5860110	5540523	2728787	2677398	2648942	3492203	7269004	10352081	3197207	3101024	3410468	16564039	18217830	17389913	5143757	5431746	5949578	20312779	17935994	20349795	6147658	6622992	6607278
mt006	1086029	1125540	1533403	830179	929909	922023	1279515	1376234	1188780	1037223	1042676	1003446	1409567	1402141	1533824	748223	751466	788432	1344186	1242923	1248799	953383	745783	976157	1676126	1623543	1308226	1034691	831754	678397	913388	1497666	1611472	929773	974136	858379	1871795	1861905	2495711	1179832	927370	1044902	2408406	2218578	2211522	1179215	1202538	1551298
mt007	5407608	5984391	6909499	7137862	5742562	5788005	7220964	8162340	6957710	6832131	6758658	7069146	7472405	7261603	7962953	6439234	7062541	6344508	8938288	8728538	7491523	5967888	6981323	6954608	10191008	9505146	9334781	6834153	7029076	6858212	7094793	9562917	9498013	6107286	7254594	7318980	12974577	13024934	11803708	7169237	6882244	7424877	13006575	16654209	16153167	8518580	10309069	9448786
mt008	387006	387556	440093	257178	282170	282450	362480	449624	414584	226499	282773	356820	458165	381575	498525	203338	220892	197124	642767	503914	432400	218072	290033	242975	504539	428443	531891	316024	288431	291344	391834	540391	549984	416101	354222	307497	821064	787446	620998	545174	489200	526258	906559	898491	846498	671753	755970	737076
mt009	10176580	10498667	12104607	10986983	8713773	10072206	10470569	11520650	10771013	10433757	9997109	10937170	11792014	11512141	12075622	10840827	11439863	7933842	14540017	13063830	11871279	10704682	12132520	11152574	15964915	14384056	14105980	11064354	11162680	9814119	10921036	14709579	13877641	10437010	11369923	11048813	21265849	20186228	16730170	12865150	11077715	13311754	21148418	26482875	25279595	14387991	16225569	14690050
mt010	4103418	3750727	4859948	1841695	2100975	1772198	3677064	4021161	3607394	2229403	2958894	2733550	4155138	4470406	4731382	2192419	2572405	2041381	6760803	6069524	5493628	2127185	2269638	2149262	7728798	7177812	6798121	2308734	2700304	2108729	3275969	9605741	14111553	3224669	3071714	2956190	25563767	27929326	25186872	6794341	7169649	6829299	27837889	29665080	34501484	8733659	10144503	7669918
mt011	8355723	8046332	9890351	3692226	4321217	3799756	7835189	8313782	7487647	4485257	6077184	5724963	8107454	8849946	8949952	4383189	4909119	3729297	14259692	12511896	11195731	4062698	4625185	4366824	15150966	14979164	14124910	4476480	5636496	4443577	6865711	19796837	27824847	6684051	5870921	6076955	51078051	55581534	49370656	13540464	14257317	14052104	52560274	56776264	66108443	17582384	22472044	15440951
mt012	2095635	2288337	3613166	718973	572569	691348	1852399	2985936	1598787	654439	869684	855249	1794252	1256503	1654001	489890	641748	444199	1756202	1469863	1541709	399056	333129	546368	1365823	1175901	1198539	335096	309085	300692	201349	1152704	1085651	305606	221864	146882	1633577	1436647	1112598	241931	189064	241193	1952641	1554927	1920707	246902	264656	315815
mt013	39076106	42511167	44316140	10306554	8428130	9679271	30235118	33089014	26814539	8775107	11729940	12460537	23432794	20723102	26204625	6117724	7523197	6360090	22078295	19228525	19847383	5136958	4411912	6873918	13642762	16604664	16442843	4025488	3908863	3328122	2399436	15934600	14407484	4475725	2924621	2327780	25269246	20991688	16177731	2624212	2441427	2774878	23974969	19846609	23375163	3693188	4024523	3817893
mt014	5204417	5775772	6127395	6770164	6784661	8019029	4865525	5052640	5236983	5007080	6090784	5329367	4272588	4704621	3587985	4341216	4529811	5135850	3348716	3589282	3351130	4478576	4016446	4605502	3597752	3562306	3184859	4287734	5053215	4693211	4504818	3798342	3075758	3385816	5499068	4853294	6070736	5247564	5122108	5249096	5252751	4816967	6103259	5503660	5792936	5038555	4881645	4758160
mt015	6767842	7030338	7605639	6737358	7554487	8163368	5284541	5486553	5146047	5520285	6532296	5766106	4735774	5388535	4810101	4928791	5012401	5247923	4010587	4283316	3902920	5286487	4974231	5347169	4295291	4325338	3859066	4750255	5470184	5400508	5168282	4382164	4008744	3941914	6064072	6056918	7039776	6394924	6465839	5722464	5956626	5356967	7116216	6987277	7396224	6330559	6584107	5890062
mt016	25317	33393	21021	19795	21481	17508	23243	24639	20824	11505	10390	12914	16818	18850	28512	17743	21818	18474	32591	41569	20266	13415	48106	13715	32786	18566	26868	22401	21292	24546	52364	410118	333440	34080	83142	44066	1906070	1887886	1718124	123341	91576	94621	3795337	2887831	2283239	328253	867500	421917
mt017	4409190	4648144	4462837	2622846	2539810	2462110	4250252	4592636	4547098	2171712	2389887	2799911	4770872	4102129	5297134	2056003	2051726	2372933	5043103	4825277	4449244	2233866	2241386	2363240	4892669	4599528	4228000	2434253	2257864	2302135	2264081	4321301	4440443	3911399	2666891	2586493	4938020	5032450	4384752	2646633	2683967	2726653	4375866	4222980	4965183	2580044	2769959	2737741
mt018	834676	873365	795414	864113	1217107	949679	783826	859205	781093	955911	857588	897821	787908	854363	858952	898137	1032039	935120	841967	915773	831502	810643	941151	1060220	581053	807470	768213	1013001	970878	1001838	911318	865985	893888	922238	860011	1043961	777676	832119	737446	774994	995236	1062119	621810	548644	536425	882565	902275	770191
mt019	3114612	3144415	4372617	3075853	2700142	2791263	5697130	7684310	6626791	7079243	7405231	8472477	7955613	8249273	9287814	6923196	7345969	6556913	11986349	10993261	10077048	5610506	5993350	6424038	13325725	12779101	11005839	6302961	7184704	5688804	6962221	12507938	13410865	5862731	6264191	5852953	26509245	25697534	20983248	6436915	6316719	7324551	29375042	38382824	35489376	11961000	9451910	14536016
mt020	3417700	3552916	5098245	3432477	2870016	3151213	7678117	8367813	7435766	7745518	8001405	9041070	8833062	8945704	9605388	7694971	7778225	7145319	13233729	11574552	10700804	5719494	6232245	6678344	14237304	13795955	11956554	6578918	7556468	6210669	7432887	13682666	14335277	6370831	6635243	6244526	28546914	28109065	22136496	7060444	6712944	7678246	31249743	40302814	37531947	13052743	10130039	15784172
mt021	836892	935666	1020662	1308243	1291029	1507420	1276521	1421196	1415707	1811605	1583533	1695175	1856220	1592957	1753751	2302064	2381329	2377626	1777380	1880020	1568732	2696142	2962970	2738992	1740032	1969359	1774892	2647639	2673904	2717364	2601268	1889773	1969547	2898069	3053239	3081238	2461182	2297177	2295450	2637829	2729330	2382068	2337287	2356624	2197768	2811070	2899569	2716703
mt022	5723849	6270508	6552268	9518455	9107412	10967272	9785021	10291124	10790328	13404975	12002879	13286996	12887920	11773747	12281226	15962010	17612931	16900627	12368233	12867639	11333319	18697116	21382799	19237247	13432622	14130237	12448512	19334645	19243668	19884729	19352197	14901681	14539073	18726566	20875059	25171707	17793997	15323574	16518118	18700003	19114409	18314166	17558694	15318237	16566276	18060187	20280686	18271006
mt023	5435831	5823761	8246688	5682090	6273376	6226210	6530258	7794584	6651816	5643956	6258937	7980593	6646790	6944582	7150042	6026085	5101941	5858942	9377832	8663497	7589735	4956310	5418898	5810407	8616484	6690140	6838327	4856385	4979119	4868847	2850347	4407196	4409229	3335107	3355078	3537483	4848265	4846092	5686780	4700010	4700320	3985848	4113773	7124798	6708271	3669168	4809144	2995199
mt024	770807	742094	1049441	375215	350946	390144	598304	760445	724113	384232	315569	398640	856432	746176	968837	480872	359342	414651	1081739	999542	913114	578273	541987	439328	1270901	994196	984577	574061	514605	482513	660585	1317752	1414594	637269	684245	696500	2158883	2011253	1718561	989884	1123322	875780	2275897	1955045	2110623	1127495	1455347	1153917
mt025	153122	379146	33035	135485	116961	106201	324568	126799	112445	9671	136577	171069	89128	109643	148505	43682	26145	40106	635387	778501	510183	24230	48025	57217	1554177	1856918	1306287	162260	134526	84144	1211244	5283148	9691699	284641	508460	624234	3931059	4505532	3361286	604961	616683	753065	2998830	4600015	2404180	1028823	808238	1236680
mt026	6369189	5562051	9910799	2925391	2673069	2334622	4999223	5759344	4758268	2226701	8360703	3081479	6612176	5617099	6907292	3065483	3152309	2804092	10412134	8422647	8722416	2863720	4033275	3264535	11101879	11745752	9770077	4262667	4688317	4276646	4174538	12029756	15952778	4371256	3604652	3194011	26186065	25043863	26048158	6525119	6886111	6623137	27593624	29752524	38102794	7466485	10046104	6890642
mt027	279112	275205	275105	520340	505689	525596	272246	306973	301175	479741	510402	527113	330552	285236	350176	547986	626093	548685	421669	389745	385722	558471	664563	648660	479507	435776	427243	592157	607854	654783	887831	806140	691740	794192	657195	899198	482367	726891	897276	1124419	1180625	1200413	822570	396114	632164	969285	1216934	1043585
mt028	6169700	6724570	8193423	1806898	2059487	1914288	6265629	8191055	5734318	1920636	2586555	2390136	7687077	5891415	6096339	2093847	1687842	1690159	8170923	6713205	5819440	2158488	3006243	1798637	7077824	6665127	6833701	2089644	2012573	2245563	2523360	5978474	6706337	2859866	2220146	2462509	6834444	6343539	6231028	4589283	3756675	4102255	6351297	5193819	6536700	3210749	3915545	4417117
mt029	223524	444245	265201	140806	104247	64787	174042	135067	313361	56751	75647	111023	214335	211349	437152	32453	20650	39214	233835	186332	141668	44350	47248	36970	139713	244149	163796	39187	20163	27977	151673	242708	383459	88629	147002	140119	280682	296080	345199	176896	228292	147002	323869	509883	322190	270477	364967	261092
mt030	3371569	6728952	3640505	2011777	1724170	1049291	2576873	2087324	4417897	896197	1178142	1903922	3143884	3494135	6388233	792161	442879	736345	3371369	3207771	2297185	939532	824511	666185	2349686	3481458	2347712	714458	454154	464942	2373261	3566200	5741213	1498920	2245754	2243092	4005574	4225542	4743290	2733908	3440218	2404658	4505028	6649132	4253564	4004645	5496264	5027243
mt031	5055236	5505354	9902456	4690005	4438681	5058433	4541591	5916634	5231351	4754919	10544950	5507147	6911356	5596869	7984967	5362407	5197998	4917108	10671531	9054623	7392649	4723663	5777663	4952176	12814780	11728748	9971659	5141003	5379740	5053513	5803057	11685499	15368192	7207966	5598863	5825147	19032268	19514935	22981859	7517019	7670887	8483258	19504698	21627774	26337221	9022053	10668911	7602495
mt032	102745	96622	72814	278416	240797	207683	55973	96836	112298	223955	196135	319677	100082	100808	123704	241395	261010	224410	86388	88747	95827	229040	233410	229009	93898	124624	68175	240415	242200	207090	240293	106219	147902	299120	247096	255442	61784	232608	95548	269054	251940	191342	103152	122809	56757	250487	316710	98185
mt033	55493	62546	60063	59041	54707	37403	59028	53408	58835	57227	58467	57769	77254	63935	64050	33531	61714	53178	84111	94479	78418	43972	56723	70915	81642	83420	68095	50556	52821	38884	61560	69008	75215	63489	60189	46027	95579	71287	53900	61128	98448	58102	89807	73382	76856	78662	82195	92606
mt034	220575	229790	308744	139498	123057	134748	229246	274509	204674	164311	204517	242917	358953	283731	342906	210484	239696	173401	634939	493939	467528	199510	207714	196698	655969	579193	621663	183583	243507	180256	254639	856265	954188	299550	189409	124819	1071537	1201910	786743	160356	186840	193322	1973095	863202	804740	169895	175688	176481
mt035	24461	209632	19706	41231	61120	21195	32302	23331	15148	33291	56806	45093	22534	17573	17355	28860	36238	27498	11421	11804	16700	48210	72533	26186	19556	19604	13680	54895	31034	29902	18367	86330	63061	45798	44999	44446	22225	64278	29676	28550	77691	23090	50975	21217	7692	94553	8133	13750
mt036	37910839	55534298	49772181	35852197	32080404	23172798	36735442	35265907	45875040	25567763	35025355	39446241	40471486	37598702	56061807	22064821	18172567	29902156	51858194	50659368	33215746	26695044	28924583	22434000	34566783	52353214	41566711	20505679	19753535	15575121	30724882	50246580	51560546	20537188	22979641	25796566	60126637	43962956	50726734	34502349	42035666	34325341	51544192	62213036	65737215	39147201	42538471	41874379
mt037	1385380	1756685	1771293	1316044	1226534	1043940	1298951	1243276	1611212	1087836	1256007	1460362	1420568	1341219	1892831	998719	864958	1138852	1826479	1755275	1245614	1135561	1084533	932872	1427835	1840860	1498952	854822	863566	732090	1209381	1797074	1778177	905438	1038584	1142010	2093872	1644239	1683210	1409605	1529742	1331916	1895254	2059257	2273666	1550704	1672129	1564600
mt038	175778	206313	260876	30259	45992	36240	121601	126271	150023	29387	33429	38243	150115	138082	141537	53672	16134	36748	167096	126371	163428	32701	55976	18669	213253	151833	195038	22214	31586	9090	55884	177756	329664	17880	60368	73657	354051	262294	313785	88101	149646	86921	442315	491642	502191	160187	110679	190979
mt039	39261	56313	29517	23986	8039	22677	63439	53475	44101	26032	32478	40851	62867	56924	63442	22985	36052	27744	90118	103417	107440	43396	27411	51422	71613	42582	82407	88808	57098	67704	59792	118510	72457	91218	60773	20334	47361	86965	62319	55833	49934	85410	81214	88058	71165	87640	49372	73493
mt040	667655	686385	852154	302752	341687	361457	678857	759927	732604	348199	310475	340212	732008	823524	793739	357605	334469	360902	977080	819373	602468	406265	390264	370308	664263	711115	779707	361558	347461	305171	392284	663647	714598	400514	351404	352952	640556	674162	455861	394709	493714	412713	661501	490192	721334	367788	427717	437246
mt041	12727	17830	15669	9912	5702	16609	21459	11975	8468	27682	23228	23386	12878	13670	7287	12705	15800	19747	11559	20848	11186	15475	28845	26896	21168	11862	25771	36243	26373	36497	11947	19777	18044	13342	17204	23668	20709	20131	7425	11204	10127	17756	6294	11381	22041	19621	19448	15997
mt042	754877	1287516	810116	1094701	1103415	1399015	639877	577339	616972	1100251	1034768	1058895	925117	765378	1478412	1336454	1648460	1256892	1290088	2528122	1587392	1486245	1595383	1309205	1340674	1512329	1860802	1902644	1936549	1625311	1652844	1233734	1441022	1889764	1896926	2276264	1433541	1538943	963633	1915368	1721161	1900133	1445957	822623	1201153	1458142	2293805	2306572
mt043	1458079	909009	108792	668660	164219	647598	588624	91362	60013	45081	99493	145025	174482	55970	90675	75181	87855	89168	253594	295041	85228	70001	46436	46052	206731	77690	62666	38176	77403	70392	205697	266238	495181	180578	179194	157021	667376	927788	632466	166943	172312	149427	574060	1249182	429751	301616	473546	347393
mt044	15675107	13793858	17215992	14186704	15003634	14545163	12242853	13332894	12146629	9058874	11624750	11174351	17005703	13610557	13790426	8247688	9571774	8850909	18583511	13620971	16162173	8702858	9091667	9044773	16674196	13684348	15421870	8594613	11659505	8391118	8547385	11957245	8890943	16811884	6744625	6627328	9191577	8981031	8457127	6091057	4655343	5625809	7184083	7271785	6995805	4866827	4355943	4747051
mt045	1659345	1620246	1824068	2053585	2054187	2220910	2383232	2345365	2153346	2330126	2640205	2550799	4282441	4022500	4363221	3345035	3070465	2487274	5157194	5185864	4185135	3518279	3869451	3847137	4496852	4620630	4309913	3979867	3556008	4071978	3298669	3392052	3341740	5006668	3440047	3782559	2403065	2328223	2563062	3228534	3123243	3229727	1900624	2125703	1702255	1725480	1778443	1734122
mt046	816380	831624	1104393	910683	635243	717695	860440	959554	803166	1056379	880262	1154440	1406576	1220571	1320556	1405284	1513815	1166352	1488623	1397667	1293264	1080988	1441322	1500365	1375876	1374880	1269292	1277023	1655984	1469257	2641480	1859794	2200172	3686960	1523131	2549678	2016754	1740793	1867386	1287749	1380122	1406601	2286349	1937851	2616366	1836113	2608329	1574526
mt047	117060	109940	127096	12808	25113	16895	121237	100633	79948	25604	15539	19725	114371	104847	112561	15045	20061	21073	124047	108192	130465	19826	22195	15248	99308	127930	104807	24916	24552	14512	13737	96901	87532	37773	18586	24108	117884	118267	106545	23246	16462	25655	129176	109513	114762	17195	29191	28864
mt048	741894	752144	796988	1112882	1278510	1129050	768769	761515	757862	1192601	1262884	1216611	728874	709035	704604	1250240	1223571	1214652	608345	649226	630729	1251916	1260192	1187975	503608	498424	423221	1198130	1156537	1139076	1049311	415846	435953	1404053	1300354	1169313	474151	394011	515193	1167554	1241167	1140295	412408	428826	421274	1152062	1179857	1222128
mt049	2419829	2711914	3032365	830398	1056588	1141042	195029	323077	161601	109749	237474	156857	127113	69676	70933	35853	50857	89984	37136	79408	29694	47052	76427	81801	201819	77180	69535	61632	44120	96389	35816	155346	273606	70885	325168	1015858	3919801	1392494	1571711	416930	957687	624018	2453312	3101021	5193489	3357629	3790318	228027
mt050	409406	404870	514465	616673	512906	578064	391582	449618	361244	613738	700065	611777	465177	434015	464207	671775	643380	637643	526398	467985	492833	710319	666974	732830	497180	399209	471606	1012540	701461	690729	804199	442766	280149	648488	671451	671296	312110	362798	356261	611168	602916	605504	288872	279489	261978	551912	556024	519956
mt051	21441	19278	29403	7221	9384	9800	21827	20893	18106	13939	4046	6641	19794	12473	15617	3773	5897	13839	22696	18448	17068	8048	5767	10763	27912	40407	20162	8684	8809	8734	11002	94477	162177	7064	12504	22542	93396	152838	151199	19000	25009	26468	233778	238727	331714	47603	52097	6616
mt052	359128	362905	406987	143465	228809	223538	360364	448842	343727	237808	154605	120193	461634	378938	367804	166789	139646	121523	300002	334860	317096	156643	177901	116468	349168	332543	383468	104523	122487	149890	7568	309447	331227	124282	153613	155563	529829	11993	284744	190887	225841	140238	604571	607785	641335	186049	294437	305135
mt053	1097774	1154137	1276843	1002799	1034925	1042632	1587987	1525581	1389349	1109233	1003660	1134041	1535611	1531831	1462786	1060410	913107	988640	1522876	1587558	1490393	1017662	1354668	1004890	1620066	1405341	1299331	974180	939228	948485	750819	1066420	1119557	843790	751727	800692	1573991	1431345	1425039	981008	982527	967880	1138326	1308239	1264598	977785	939750	1068136
mt054	17786436	19193213	19147290	26585619	26720302	25546622	27910847	28436046	26510306	31319297	25503227	27858178	49521282	44097148	44690679	36855180	30250439	28759553	49167463	53098432	44194233	38497901	46705741	36331474	45244432	49459220	42769692	32759557	27949859	30258322	30541315	38277008	46869059	32914941	31186985	36626678	21967646	19791381	35888119	24395413	32601131	30721125	16396301	12495103	14862058	20119514	20152688	27350222
mt055	10914632	9980379	12684657	11215484	10903175	11352405	8841239	10844715	8583817	10934032	11633313	12109226	8926723	9083193	9387600	10548951	10515194	11128626	8511683	8920785	8385757	11113632	13928548	11279296	11304056	9706761	9046703	10155455	10038672	9998751	11685589	8724146	11279285	12634971	13719049	13292644	20045056	16977404	17558961	17233203	17326811	16315257	16328870	24494756	23053642	21779712	22231836	22739173
mt056	5022873	5830094	7163210	5307061	6739756	5607915	4048600	4894582	3315972	5526207	5781610	4944438	3487303	3468699	4689798	4097889	4007138	4567781	4238736	3024844	2873879	3335757	4684393	3540172	3074263	3312043	2771242	2699094	2269123	2649103	2008219	2290698	3182624	1399015	1984353	2329786	4681237	4772000	4991899	2422102	2547480	2324747	3411333	4866616	4821510	2691294	3606587	2096618
mt057	9168914	9789678	13873381	6344855	7471945	6648188	9436058	11522201	9221826	7985422	9417147	10390696	10247232	9666285	11577180	7895179	8703924	7595759	13942066	12265729	10599685	8619204	10225334	8779592	15159568	13018726	11155438	8907748	8530635	8528502	9199049	12595391	16929857	7090302	8814111	10236689	36922826	35807862	31713297	15746091	17081565	16822557	30406750	38248205	42289224	16670658	19376894	17800738
mt058	3928961	4058610	5870757	4515532	4249581	4791811	5086186	5670396	4758877	4938670	4999023	4726994	5416187	5586662	5747926	4600680	4376927	4652472	5802881	5388433	5655142	4239639	4757280	4484049	5597020	5035373	5338591	4364442	4161803	3883854	4285656	4396264	5398019	3880772	4169516	4211488	7045588	6559695	6740763	4703464	4672290	4574820	5417800	8865487	7392288	4975390	6066201	5106346
mt059	8673862	7789570	9210057	12567809	13525817	13220785	9227717	9476389	8925543	13099655	12839257	12070458	13172410	11734098	11156496	13933453	13833652	14450634	13262633	12862205	12195827	14312132	18398198	16583972	13206901	11568350	12258665	16800545	17585580	17101543	17627268	12976714	13585015	21114244	20678571	19874490	15145013	12206643	13326488	23658580	24725573	24152348	13466501	14311824	14674337	26133712	27410314	24347026
mt060	14359437	16157776	16898810	4202942	3378087	4063934	11898216	12133343	9650746	3303600	4853462	4953806	8135861	7795187	9010487	3309026	3924626	2491483	7628625	6359791	6565922	2248129	1898626	2788951	5942710	5388232	4876868	1399350	1698671	1845564	1093676	4799462	3434591	1625943	1136704	916013	6992542	6331391	4553268	1102807	1160083	1297036	8631696	8780298	10045137	1590243	1337845	1741953
mt061	30480713	31105074	32983324	39457335	40182941	47599165	22216956	26005234	22718837	26777656	31162158	27112234	20269449	21876583	17255560	24811433	24736396	27755022	13338110	14113175	13694479	25234427	23930506	26352332	14900234	13702409	11574820	22859744	23886153	23021934	20980567	10490996	8936371	13690003	26226986	24339061	21713621	15750629	17158442	26105025	25825511	22297163	16179165	21948155	22014529	27285970	26650376	20644315
mt062	319864	287463	391215	307626	301496	299496	459087	439108	343933	473019	477209	518834	525393	421458	472668	564971	597365	510251	670632	528164	504724	484612	520546	466813	630755	627994	549312	437371	527738	467081	373386	561096	540669	419571	382460	392838	919570	978558	798787	400293	464768	468977	1079486	1362037	1318943	545209	508853	609328
mt063	246352	234685	397721	156473	120816	150847	194248	237487	184373	158179	322330	168354	203306	182900	187689	168767	168078	126017	264155	240947	191607	179894	260983	158136	246279	232587	198208	176072	155238	168255	108207	179112	219421	85160	119437	130406	576808	500082	352152	250391	245226	202310	405310	597838	811285	240143	343319	208020
mt064	72634	59629	49045	46189	63159	43983	40944	41332	38416	55864	50053	59297	17087	39002	27338	46648	35895	63241	13381	15253	18024	50516	25656	39573	11678	20370	13000	19689	23284	30101	13811	1247	11704	13009	19492	20003	12980	7823	12302	13345	20040	14689	7397	12292	10151	8377	12446	10603
mt065	112919	115324	101779	111443	104548	122869	121362	120937	108333	113135	116239	104001	42939	48645	62798	96452	88387	103759	15153	16062	25788	49093	52243	36917	37829	23679	29217	52451	63706	68908	17881	21482	19052	20130	31710	50861	9037	7831	10641	29960	16849	20953	18463	21811	21272	19814	23705	12113
mt066	23179	13521	18528	12290	10429	14427	11205	14504	11566	19104	22009	11887	7961	9257	7011	19155	9841	13835	8783	10630	11575	18611	14979	11439	8710	6161	5672	12173	7453	8034	11885	6239	11508	3073	12154	11442	13430	12819	13026	13438	4367	2768	16551	13825	12978	11121	17508	18258
mt067	5917710	8057337	6136808	7358391	7056547	8008348	5584836	5811015	5688121	7107668	7099179	7102566	5742666	5440373	7762008	6933654	7705131	7121957	6670634	9249738	7192212	6865495	7290328	6912316	7065511	7187321	7849953	8045647	7918533	7843408	7350462	7178701	7843653	7700182	8072195	9160137	10256007	10608392	8295614	8105218	7767324	8187139	9655381	7852817	9592289	6939201	8918593	8556745
mt068	1105090	1467416	1230755	14397966	11970938	16481710	1568750	1250928	1273269	16376484	14949415	14747180	1402630	1266553	1757657	13346914	12221732	14322550	1564919	1805541	1411687	14534237	13678711	11927556	1394488	1514022	1390211	15958722	15296941	16729709	14368691	1314332	1586646	13135622	17287273	17638935	1780689	1180476	2628022	16421815	15654086	15803965	1472699	1208365	1616872	13473948	16625122	16734170
mt069	162378	185288	176648	148103	154600	130636	171654	181587	153516	140999	165068	162112	210349	232643	186117	177718	247762	173843	281345	228867	229167	166654	182654	146541	265603	273363	255883	191102	203465	156528	227919	683393	823141	256690	215207	229164	1037412	1216104	1563054	320088	351656	326651	1591866	1549257	1620419	482422	607155	415490
mt070	43959	42170	42827	19608	22960	12572	31500	30953	38868	17764	13200	14369	39281	47689	38108	9003	5451	16367	27332	32789	31262	3339	11344	5686	28147	46741	33175	7302	8285	14616	4543	23599	30946	9260	3743	10931	44732	35364	26148	6699	20678	8165	36126	53923	64457	15570	25193	12809
mt071	2536944	3288883	4937868	4521042	4365553	3810217	3505301	4886160	3869643	5367532	4045194	4294875	5892272	6159020	5975967	5761125	2686053	6224862	3014559	4920054	4042519	8947632	5470025	5792273	4704496	4680070	4001882	4326868	4663298	3759015	3894764	4717942	4104846	3578124	2921763	3505808	5436755	5354436	5469448	2319755	4389100	4434875	3762692	6674433	5520065	3300469	4769990	3565615
mt072	1944012	1576363	1763896	1462679	1601556	1508188	1530563	1394570	1493055	1572847	1412619	1646740	1899064	1508909	1588987	1648350	1572639	1668738	1770082	1744996	2036099	1492925	1548041	1617509	1487420	1536449	1515132	1576413	1426567	1480303	1504316	1687190	1478263	1621117	1615715	1422644	2101706	1593824	1621424	1510224	1512532	1482311	1624089	2523073	1959833	1553250	1556447	1702493
mt073	3180095	4338220	4655843	638722	813177	315071	4080590	7921881	2876329	713534	755572	947474	6880345	5483533	2465804	913405	605114	742464	4267706	3702893	3177044	723661	988785	904093	5048153	3910479	2870293	960245	1288493	882176	1069031	8955110	7339090	422434	951461	808250	9332193	11865826	7203903	1175957	1401659	1263983	10000047	11593455	6953359	1453153	2171614	2699533
mt074	35478	31125	34353	114971	85329	83445	38618	30872	42396	105170	92273	100067	33184	22877	33453	98325	124666	116630	34153	16717	26794	90013	128526	86773	30904	26590	29774	91642	91295	103706	89032	17439	42494	125559	110690	106473	78810	22817	39871	78916	113404	79379	44826	23536	43343	97143	98496	147930
mt075	15291	13230	7450	15920	17914	9624	10195	7236	11496	8860	13401	8299	17501	15282	8840	10150	10815	11623	3754	8103	10730	10551	17036	11682	3187	5986	7846	11837	8379	17074	14062	9959	4805	12540	16075	3998	11408	1556	10063	13480	12568	15715	16758	34424	21697	10994	11146	6112
mt076	15401	25118	14347	5518	4457	7723	14442	21330	13526	14384	7903	7127	21490	20881	21844	6199	4887	15999	64839	64884	46575	18020	11744	11304	40444	51754	49508	22742	27383	27587	38297	127646	97188	51276	12766	26934	70955	125745	84334	74952	36074	57783	117218	56564	107859	44925	61883	80459
mt077	236221	221530	216261	192203	219070	161839	267339	299336	188326	179906	177388	162057	267705	268987	178630	202042	183858	189184	233304	88263	170225	212303	212531	202580	224756	231946	180383	168803	203398	183605	152589	135572	204628	227326	229508	210662	256414	86514	138108	169117	237853	168094	244549	243402	179656	193431	198752	227021
mt078	20297	11398	34289	24194	36944	22414	21229	24726	23173	30041	34431	24382	36381	44018	38840	42957	22470	46915	29639	19344	21922	74123	43069	39857	41129	44044	4477	44509	29552	29377	51677	52935	32311	26407	43123	26405	163847	113582	61287	23228	40727	35796	135284	285811	291752	39161	35288	23516
mt079	17581	21629	17024	19985	12531	14279	19050	15238	20557	15239	14369	14462	20865	12830	15268	16315	13396	16983	20274	14318	13636	9768	14066	12561	15896	14239	19296	19931	15384	17100	19271	22271	18184	17139	17149	13029	19900	17875	16473	14273	12517	16762	17271	16328	16773	15057	17531	12657
mt080	144838	199518	146854	187852	160067	130759	129462	149851	161440	138654	141383	149298	153372	144577	155473	139543	149759	145575	101837	204103	123795	116673	137231	125666	120897	167433	127746	146506	169281	178994	231387	72307	107949	226759	318344	299369	119908	56650	97284	263083	275194	153709	84462	117444	95579	237451	291849	297788
mt081	23005	23221	42492	111021	113877	79689	21485	49647	20571	102984	79702	85185	28522	48683	19584	102066	108351	117179	21111	30516	13207	98508	120648	97826	14814	21077	29455	98725	97815	100610	83410	15111	21490	124441	98467	95896	91262	21160	48764	88582	103013	83725	19736	39144	39956	109878	93402	118359
mt082	138171	150615	129437	154361	147099	124691	118700	145672	146654	113909	113830	146227	116296	124398	147669	103237	132974	123318	119067	169177	89126	92102	103495	109242	110522	166686	110419	124583	147725	138177	184246	65946	110954	183473	326925	244090	90809	57793	78769	201260	229655	137932	74502	99734	74296	182146	233318	240487
mt083	98177	105226	101347	122763	98874	85850	88713	104346	99042	59008	95599	95326	74151	90529	103452	66904	98623	91181	89490	121032	78900	65498	89159	63904	91486	115463	70629	86479	95262	105102	125946	49735	67770	133189	186785	197537	73810	53148	49699	135415	171847	107026	52265	85727	65680	156464	150806	168629
mt084	105819	120883	115054	82125	88135	60469	103356	102980	110887	88291	68389	76389	107970	134748	98028	73876	72153	68076	90113	92096	82040	67626	85317	74697	86816	122058	69319	69142	69468	73873	48673	76857	89488	75740	85015	61821	286396	219221	170171	50964	68889	89301	952162	1226594	1563615	76013	72976	87887
mt085	3617	4439	7777	3252	4071	2428	3477	4220	11575	1699	3160	6411	1896	5415	9136	2260	8128	4047	4088	4280	3670	3106	3550	3009	5343	10211	4276	2771	4286	8704	9693	10778	3170	5108	4243	6668	6008	16522	4370	6286	8841	8094	14411	114680	23021	5935	4331	2842
mt086	133838	164065	128877	4406	4176	1808	151497	164968	160337	4439	6335	2268	176032	170583	106126	3026	1095	3488	131635	140682	139192	3203	3651	1993	164522	165186	132268	2117	2894	3102	4303	98635	123358	5371	6401	2806	121728	113693	88982	4435	5389	4850	165119	106449	88804	2829	4331	4809
mt087	2860244	2577693	2466035	3485706	4105627	4042968	2990665	2931648	2393639	4009572	3866346	3577191	2900193	2835896	2342761	3938992	4226541	3320257	2658961	2168568	1736992	3995147	3674091	3630171	2090257	2001628	1958401	3178305	2795717	3477845	2726982	1622670	1661803	2541711	3070006	3058720	1401398	1264854	1605186	3318767	3233418	2906176	1101298	1489507	1042295	3061881	2547627	2639198
mt088	528948	420398	479238	489556	569543	451352	367289	511588	394886	460639	444662	518709	448498	368311	390341	399699	522982	480569	297677	395954	404092	491330	554453	566686	325679	367664	296934	506370	455067	554882	436424	265234	335787	725157	763419	616192	368656	107914	235444	483784	532706	453821	435766	994932	844359	568697	432726	496447
mt089	1692449	1371207	1465877	285160	271598	240798	1296640	1720084	1614285	308409	230244	194235	2072552	1641865	1355961	233829	234186	272905	1304652	1398386	1332417	266894	291775	286687	1317839	1677139	1238675	227993	254076	246111	210539	1253740	1379397	258572	287534	262839	1498592	681865	946467	228904	347747	212452	3188510	4364831	4230478	216859	239016	247678
mt090	73057	58062	67092	13564	11250	14600	46738	65125	51866	11662	8107	7078	101531	61366	64128	9549	14108	11930	48629	51124	46463	13827	14112	9747	44491	71725	59732	9470	10037	10299	3773	49457	56187	5681	9903	11734	64613	27971	37449	6777	17375	6224	130975	178582	177760	9499	12477	4462
mt091	390734	386908	360315	381332	413098	357470	312881	342664	318561	356710	300452	336038	346191	313911	310863	335480	422791	344997	277309	311128	326816	353090	492274	408927	270689	344270	252184	421021	396463	367961	338515	230909	288961	555917	572186	471529	410711	187261	243600	420003	504306	451109	497773	913366	708123	556057	521250	524914
mt092	842715	870303	734348	404874	418901	391364	746910	933303	798499	360604	326193	363411	921763	892670	660009	359066	346094	370698	630404	835343	730059	319442	354816	386875	782644	1005636	777584	354032	361667	415826	416148	588244	761216	566626	698644	541742	797109	336962	464258	556479	615618	399698	983904	1197263	1022405	619513	574310	624905
mt093	92046	72591	61277	23070	16714	10043	60266	75003	60907	11013	17119	14923	79076	68600	62204	16275	18194	18172	67154	54591	55149	16302	14479	17375	61971	68363	44348	20759	13797	19202	13555	45733	59961	17925	19547	20098	192352	101092	92726	7586	15477	14239	424091	729516	764596	16290	14390	17085
mt094	64479	54318	49195	21724	13921	15694	45430	62748	46715	14455	10582	15736	73928	58710	42939	14419	8104	10031	42844	46534	45179	8143	16811	21161	49164	54596	35072	11102	10297	10035	8265	35557	48881	12764	15198	11668	134034	97277	76627	13854	21419	4845	362518	538829	616386	12126	15477	16026
mt095	1253918	1389042	1163986	601558	642731	514686	1157168	1525294	1353727	540838	503852	559030	1344338	1324366	1051055	490635	523490	560118	994071	1284007	1186012	449171	553204	551220	1314410	1639900	1240654	553969	557419	626061	648547	936294	1239360	856305	1036246	923249	1319538	514993	713932	839042	963390	596622	1449675	1669257	1494054	952959	880723	931139
mt096	38452	42323	32364	18835	27908	32404	44262	67119	47135	7660	14300	19016	54649	46614	32125	17832	15578	21115	23942	39552	43493	10865	24899	18754	52573	59257	39042	22377	17473	22099	24774	37075	50568	38372	32470	41934	34951	23163	28409	30232	35783	18407	46603	120068	36179	28493	26791	28262
mt097	45921	59610	49092	32761	28744	15721	52522	60311	54123	18780	16813	10872	39052	65102	45903	17790	22756	35947	42346	49379	25458	22891	24628	27769	34836	58190	33449	33037	18136	25486	36691	29742	52761	28421	37856	33181	62056	13317	22298	39630	26501	28304	51619	69673	42074	39907	36768	48727
mt098	227693	198944	232629	231418	209192	231509	172620	207150	152866	208582	205581	260158	223261	174485	133575	210244	259060	244123	151241	163494	213203	243636	299181	247285	179503	234883	153477	275822	243892	244452	225864	108050	147269	360517	341710	284849	137502	60819	93004	205134	276614	224663	163115	167083	136525	220616	210505	230122
mt099	248318	194887	241654	257064	238087	215673	172895	237962	196003	259914	251448	225661	251658	182496	133649	257232	259242	279724	141684	190611	182045	258293	274063	265202	144872	188818	163709	242159	270207	265667	245414	153540	152574	430938	349266	271299	105062	51737	68218	217443	284828	229499	141796	179923	109760	266382	233926	257693
mt100	138519	143928	128275	139220	135027	106168	131520	156063	172754	109986	115528	162039	158342	142725	116649	101466	105476	132507	121850	136134	132413	112555	126210	123121	140845	178694	130230	112264	125641	130368	129262	90424	131407	202227	170046	148478	146174	89971	89986	116864	121292	93804	183237	125568	138122	107999	130646	150698
mt101	176327	236170	149907	157950	177835	117553	144132	170041	189372	144193	133290	173603	175595	183658	157601	147864	148117	165586	139863	171478	162861	146000	145252	140318	208606	222393	153696	116208	147921	171028	162311	109812	167532	295825	201633	178394	144851	106270	113892	131408	166287	129733	198760	170437	182239	145271	163361	182670
mt102	5860	3915	2857	6031	4830	1954	3239	4941	6391	4414	3972	2847	3328	2740	5210	2770	2477	1917	1557	2623	10325	3684	5298	5849	7635	3376	3975	1541	3421	3464	4144	7291	3741	4173	5329	1930	175528	77682	63406	2033	2851	5137	124494	266992	265234	9814	46776	8144
mt103	20055	20226	17052	1016	1466	910	16218	23123	13069	3779	3864	3874	16490	21368	11525	2615	702	2444	21439	16304	12196	2767	1670	1112	21675	25344	15135	715	3532	2864	4325	17165	12972	8496	2330	5299	12039	14709	5590	1526	3371	1382	15466	7638	11741	2438	3384	2095
mt104	521633	648778	528160	958784	358858	294519	1071324	890503	1218645	483175	470629	672656	1777756	2097155	1799034	965405	705628	788029	3248202	3900463	2477981	1315265	1476168	1245986	5464329	6042648	5287353	1774686	1901856	1846169	2935265	7566636	8268406	2898782	2444084	2704870	7769174	8407644	9508894	3647855	3925808	3001651	11642210	10798185	12397636	5581360	5887992	3968302
mt105	5111	4849	5182	3856	7010	6235	7767	3301	3393	4795	8783	5090	7445	8752	8591	3315	4763	5106	7180	10504	13505	2797	2076	6397	2289	14519	6065	3121	11286	8953	5603	9332	18127	5156	14593	7759	34396	21137	16161	9076	13270	12439	98887	85330	82771	11105	15647	18733
mt106	2389945	2957086	2297667	1292795	1469498	863793	3391787	3874129	4297978	1669142	1396112	1670831	7155069	7525328	5726083	4138502	2986548	3065161	11289757	13674881	8347981	6025430	7343704	6014104	16522647	17979617	15635905	9232522	9933776	9940334	15226585	17867460	19765221	13430455	14980101	16274782	37524439	37672264	33182898	22038947	25114845	19519966	47988528	43956939	42328927	25436223	27753877	24729378
mt107	1013992	1123473	1052912	1221715	1096651	820365	936683	1059807	1121000	1309792	877745	1076833	1134835	1172405	937121	964267	976853	1069783	935480	975915	925978	1123883	958415	953476	1070222	1231614	1025131	922788	937350	1171496	921521	735873	1072078	1424415	1072908	1105451	905765	683471	843797	830272	1078174	847154	1238618	799810	878126	804232	930024	986562
mt108	4687840	4143371	4057257	3684141	3679728	3038900	3877179	4340706	3709784	3464713	2946812	3709390	4227112	4262721	3305368	3821610	3070826	3908582	3313942	3477307	3294473	3850100	3908872	3640377	3843288	4444078	3608255	3207058	3511921	4000282	3734666	2981303	3798458	6120836	4216356	4094718	3486289	2822900	3358993	3666697	4038924	3600038	4891158	3492311	3346853	3608820	3691616	4444978
mt109	10381	14220	4619	6583	9316	2989	4640	6585	12887	11696	4982	10968	10823	6361	8206	10358	10880	15166	8416	1677	9150	20258	15503	17271	11089	9636	7016	9906	16013	8267	5400	6338	7291	26094	9261	15147	8815	6263	8777	14206	10594	12389	16754	9707	11091	12794	8253	13646
mt110	433766	494204	478978	2246429	2245377	1760013	536685	512820	499041	2190384	1871967	2155532	484277	449110	422566	2040164	2188359	2283559	462388	450592	352253	2087146	2249276	2107517	466349	627593	420675	2126208	2251901	2211178	2073726	333617	471701	2577823	2723091	2355073	1776425	349686	635232	2114191	2240712	1769736	556875	453269	499835	2085214	2285572	2923756
mt111	38294	31719	37820	59116	51273	57060	50850	51797	58446	99368	95714	106780	85153	74027	78325	130675	142178	143029	60308	61905	65144	113144	159355	123933	72452	91277	57660	134346	137365	132381	127681	84059	96585	222928	153755	168538	169497	177344	133589	172482	198383	161989	155654	182064	172029	177831	237155	230959
mt112	201591	183713	201263	176514	167955	162218	145222	231099	202355	182570	167453	177271	284880	188732	172459	165150	185252	173249	168148	137086	182575	195781	193159	183749	184606	161644	160019	168011	186034	210117	173837	160939	176458	206197	198309	197387	301557	111000	185025	189509	206548	185100	432828	825790	640195	202130	244601	220096
mt113	197026	199147	196502	177634	198285	160650	184016	199161	183470	174363	154422	178551	232623	197397	176314	194554	206632	175708	194397	146330	168545	201455	211640	192464	170148	210045	171512	161991	180332	159668	127697	115844	158678	233339	180661	175257	277865	137896	152434	151994	176701	180486	404029	748743	600626	165384	221296	183002
mt114	1510589	2299838	1676596	1568206	1691836	1532915	1576721	1872385	1535720	1397493	1154211	1132053	2084211	1738363	1242780	1322822	1573960	1530645	1507366	1528936	1368366	1336946	1751752	1424565	1544240	1901387	1343561	1491891	1102606	1597903	1091442	1150561	1448827	2399481	1702065	1656349	1471705	1028161	1150861	1134399	1719193	992081	1846487	1438487	1240162	1142741	1195119	1709011
mt115	73015	59024	39946	133369	101840	99472	61691	59562	75891	136635	122570	142311	96723	59514	98390	115179	147302	115217	58310	111935	49796	162076	134503	130690	69541	85672	66182	156380	136709	166412	108776	53478	53533	91954	159786	160153	59618	65279	96697	172715	151232	106822	48089	383947	68904	135796	121917	132723
mt116	34659	36678	39229	118259	135320	106800	32176	46803	31523	108461	115158	122932	52056	45057	30664	105286	126391	122299	44055	17170	37802	120163	160916	142379	32491	35824	24127	123900	110427	134141	115270	33063	39535	142602	150597	134302	119738	17319	43495	115282	117058	116061	51400	90919	51914	124268	119004	127195
mt117	3104488	3277266	3373885	6094530	6074710	5553623	3171536	3693228	2729495	6567750	5177835	5920399	3913757	3196023	2444026	5710848	6309140	6092646	2844950	2952029	2779880	5960841	6732116	6008615	2925631	3443607	2844079	5820621	5939785	6109654	5596017	2308004	3039230	7445873	7168231	6530981	5882621	1933870	2875126	5838115	6834671	5417571	4131754	3571153	3502874	5946900	6352323	8559558
mt118	777356	660957	732836	774909	960397	838528	734313	537271	653735	969344	874443	828347	539002	667330	457541	878853	889181	760718	531778	432577	361364	760497	723951	803245	341051	421915	329990	523845	479488	662372	443503	280043	312815	295021	570272	597889	216481	175069	194157	592862	460095	446416	242803	472984	201051	551148	429143	393320
mt119	78142	93891	78141	159282	175923	173699	93029	93522	71489	170216	134763	162131	106636	91886	61716	155069	175126	152345	83674	82766	68395	128895	183082	168803	95306	92373	77054	158011	148026	164880	184672	133331	80926	213956	206762	185905	144399	47973	85566	169723	169810	154669	105764	119224	69571	193547	169124	228076
mt120	510284	436544	5112	296565	341552	292041	445403	532624	469726	358903	267306	269449	73850	63530	47972	93612	119138	123098	49964	40779	35442	109517	133342	117447	42845	59392	54473	104840	109940	122265	242151	40353	48520	157317	131427	130860	112359	31389	58099	118559	133267	111898	82131	71532	63876	101996	125696	166014
mt121	19349	16356	16903	28712	41110	25239	19868	28695	22003	42141	29527	19308	56917	34792	48380	81143	71244	75953	32956	22420	38685	67841	86603	74083	26043	26295	33650	74343	87238	99893	20373	43716	45010	66051	88352	71685	66583	23689	47516	73822	72411	55625	46676	42274	27044	56265	76693	77868
mt122	40794	49215	60651	7645	11592	3624	52532	57702	50313	4616	7098	5764	70020	58336	57311	6424	6046	16143	49445	43558	48792	6081	8144	9781	35106	63185	42295	11976	14363	9820	4371	64471	51581	3046	12106	6755	31695	25022	45714	10210	3954	11409	44653	59117	47048	5077	4802	6431
mt123	18379	7856	9840	68617	61747	68395	19372	10025	11330	62261	40751	65685	4101	7186	8809	14987	14710	14816	6926	2491	3463	11485	28172	21689	5613	9887	10146	13894	12022	14096	42346	7167	12552	13654	15526	12584	51296	9600	17186	4524	13038	15085	NA	15950	24276	17446	13907	13081
mt124	5193496	4214813	5293238	13323759	12559490	10459225	4657264	4880381	4676740	13071590	12455358	14606176	5734994	4921948	3475967	13516758	11879763	12876152	4177230	4404301	4138908	12969214	13736857	12631926	4796195	6030051	4233363	12466618	13993506	14892990	12947347	4615862	4845132	18108974	16583263	15031266	5956585	2972245	4808088	12935026	14213891	11293720	5788049	4639968	4141422	11969340	13413666	16095859
mt125	84968	86587	76410	9884	13829	10067	91194	70389	51817	12748	12601	17901	93066	84949	56892	7389	8335	14342	57608	66033	48097	11777	9826	16842	60980	73982	66172	9902	9903	11440	9365	45922	13939	14400	10535	3020	54493	42333	33995	12522	15713	7313	75344	16637	46137	6132	10312	16417
mt126	395577	347576	479441	11461	22133	22850	313596	413044	294226	10538	11019	14630	553223	376323	256833	1604	16218	37512	358397	316965	349379	10951	20144	11430	305277	345500	302011	11909	12590	9091	29864	221522	305881	12597	11265	34640	201968	175214	136215	14791	15105	12786	438102	271883	218836	11897	9681	33976
mt127	65532	51162	86329	90303	98627	71570	64164	58605	60986	75744	70758	130263	61643	44695	53820	74917	49903	83863	54730	73356	40473	87288	61164	44246	64753	80344	72290	69261	91424	102771	87554	44358	49618	149757	86516	110097	25964	48116	56551	65412	94221	44961	76498	82453	62485	68237	73760	101393
mt128	340151	478515	395250	766528	759949	535728	446667	417088	528866	659450	671354	965367	425059	492479	443758	804094	712895	793023	331710	483013	397572	941138	874682	741012	440722	624693	419584	736195	762184	844999	673121	414728	464558	628986	814135	749935	334526	306363	494717	671671	832231	653945	516345	415243	302770	752710	771027	763899
mt129	264387	352621	281271	527947	592212	406883	325946	296309	374276	519604	483159	744179	336197	364603	314818	564284	605471	575122	277805	387672	301512	724048	677387	558955	340210	422693	354240	527342	567030	572855	535617	303243	371398	483834	672092	567365	255911	250011	355014	516288	576080	530112	389685	303993	229451	498866	549283	589258
mt130	219018	310808	274267	567217	479723	392663	282088	322902	397769	538465	459606	739054	317768	345005	329066	503120	592644	559792	285056	391901	343844	636413	680981	530142	344393	447453	377222	525990	578184	588760	473267	308522	385300	494796	602342	598827	269447	256308	366109	491035	542315	466934	402289	302113	168548	492828	500182	562965
mt131	725180	982622	701214	403791	571366	375933	819893	798581	829050	504146	440785	507606	793687	896113	548468	427118	453034	417963	806386	648291	554306	449811	453432	425700	684750	940677	612174	378585	397580	527869	468329	436785	689632	629817	623306	588654	923177	660512	604337	478365	568243	318108	1737507	1043553	868893	434381	504906	746342
mt132	59390	62512	63275	1242	3436	1788	68108	54133	53459	1561	1770	2441	91672	62538	45862	4371	4834	4446	65222	44667	49743	1568	2715	2253	50939	78280	64670	1522	2058	3863	4777	39579	46376	2414	2191	5977	39417	41814	38192	6517	4679	1545	87850	57110	54087	1912	3080	5357
mt133	28653	32040	26396	172090	136971	118874	27721	26299	37693	149055	132842	161990	32301	32854	30962	159545	156823	163960	18547	33998	18538	189479	168083	153797	22815	37825	26156	144663	179808	177363	168766	31743	30144	168010	201120	164849	94414	13849	49135	166710	149288	139367	30125	22899	31240	154177	146443	193583
mt134	2328435	2560490	2768727	46268	71820	53186	2375932	2785766	2309961	53993	46604	73866	2968545	2487208	1777707	16772	50278	20645	2213789	2139826	2156006	17247	17802	27221	2266139	2716355	2289532	22013	60586	35781	17594	1673994	2351249	64734	102384	25107	1566085	1416943	1224786	61136	165981	22460	2802682	1727367	1544385	38770	22568	49424
mt135	22858	41750	41935	48659	72464	51109	39423	34164	39966	49507	48678	62942	27082	8867	43497	12595	6954	8605	21617	33719	19081	14057	12203	11570	17610	23101	15234	15764	11579	8487	50160	20435	7563	3694	13470	8313	9647	9493	13660	4234	5379	8756	12126	18944	7260	8322	7486	10419
mt136	10881	22433	13996	7731	16019	8514	13694	6038	15454	5741	5907	8411	5214	20285	12297	5990	6354	3420	6321	16511	13643	8736	4650	5619	15287	8529	3494	12270	13498	3560	5073	7343	12035	6919	7409	11185	4634	6653	4569	9672	13724	8760	8182	12137	12852	19708	2426	12818
mt137	9316	10920	21927	10807	3323	10005	15380	12563	11321	11713	3317	11062	2578	14436	9466	5183	6127	5085	6171	8617	9236	6049	6802	12391	2650	19095	13304	5320	7502	3375	12707	7407	8090	3930	8767	3425	6317	6934	11446	3187	11806	5001	2694	10180	3263	8949	10829	6104
mt138	316002	374371	349468	715780	808194	618914	384384	394315	368669	761353	723255	889094	416921	372990	303077	721412	584550	735689	338434	309354	353688	749336	690632	699948	350012	429509	330556	694329	716889	787022	687457	303372	375654	833970	870810	873767	507185	274103	390394	643563	769302	638305	441910	318503	289894	668855	733596	878122
mt139	69193	56411	67395	73319	71989	64451	55723	51931	37907	74885	76746	73274	56917	34792	48380	81143	71244	75953	32956	22420	38685	67841	86603	74083	26043	26295	33650	74343	87238	99893	81826	43716	45010	66051	88352	71685	66583	23689	47516	73822	72411	55625	46676	42274	27044	56265	76693	77868
mt140	274341	265975	248094	514034	577948	367928	210932	261409	251031	538161	495253	549975	299847	271308	199219	469454	463147	504313	198701	208105	216350	457219	467016	468542	234758	253579	199530	491049	516541	529154	445624	187854	235890	637534	557731	608160	314955	162714	254972	521901	642545	487007	324621	242457	210358	552760	575615	732446
mt141	24011	14145	21439	9709	6050	5364	17470	11494	28241	12173	13137	15192	243468	196135	180515	169864	191490	221076	189820	172062	216210	178165	196413	227829	175049	200860	152166	185660	173578	205317	2414	154700	194473	279145	213752	204816	249491	122158	192230	201985	257111	207359	263967	211473	241716	246144	237244	270714
mt142	251624	258682	327185	2151684	2297457	1832834	281609	333988	244014	2137497	1786240	2087182	293782	255276	212978	1917630	1740951	2025369	263203	251836	260280	1804099	2190036	2007972	263971	298768	250729	2022909	2050173	2252343	2046827	175789	280898	2575623	2453870	2338281	1078163	169955	475791	2032234	2338868	1709951	382409	269227	286074	2209112	2171899	2664901
mt143	253159	223675	218440	194224	218600	215163	198972	210597	211397	202497	212471	173620	39390	23933	23546	16569	36764	23360	28716	8026	14771	24415	26081	38681	20661	17885	21737	26008	32747	32215	195778	15301	14750	22264	32031	24999	89425	20209	23845	24436	40345	24420	78947	210987	151028	24927	30871	31120
mt144	731428	900146	871517	1112994	1496123	945692	699061	775299	813372	1020214	1214656	1489782	1164171	849422	984843	1290360	1290223	1342651	1634037	902743	1178233	1375040	1192496	1201327	1030139	1600061	1240597	1697106	1679384	1426888	1987001	1669823	1553740	3042372	1870620	1599406	2102768	1673457	1485002	2477173	2366286	1984447	1873852	2142373	2441450	1935477	2150539	3822751
mt145	6963	10902	19938	27452	24096	16900	34508	27300	13686	13976	41815	19557	59963	33615	57844	31182	25039	30228	83767	46299	63496	34411	22035	25505	76543	31229	69162	49341	21437	12070	14579	16106	34524	46197	40257	30320	114618	89617	39873	48731	37512	18279	40794	121259	104324	40058	38353	80069
mt146	478459	356114	340353	842562	886470	761498	599245	635955	526314	805997	937494	1015488	774773	447151	681111	905138	861942	991580	934349	446490	753819	813690	887674	863244	456163	911575	608504	878208	946086	846388	1034435	684185	778301	1530259	1025925	818713	840388	848422	742811	1053052	1005899	970831	587127	1152563	873459	1002308	1006463	1409506
mt147	13718	19648	16941	9862	13896	7586	12584	17890	14739	9615	11218	14240	1579667	1410270	1564033	1880270	1884592	1895439	1696590	1504936	1613072	1703719	1768964	1950774	1427617	1575100	1444785	2004823	2078563	1936976	15202	1503964	1488712	2024941	1934402	1877138	1504032	1392509	1506919	1760787	1785677	1909201	1291649	1520336	1459452	1511614	1657490	1959923
mt148	377947	509829	638766	450756	575260	427948	315911	332575	397256	391410	466157	592257	348359	263505	322398	410466	479708	451308	744648	384499	380015	446849	413029	387933	414776	377435	335875	473373	497165	445862	558323	486548	645553	572838	474225	453989	495145	1214749	799538	516733	475482	454879	751252	699671	597044	447204	515031	715169
mt149	158645	188770	200747	285563	333413	259834	125077	165814	150953	243084	280896	262257	189229	147573	147657	245104	254184	238314	260542	143501	170303	254088	242284	213848	218576	212944	196508	246064	242062	222829	259815	227179	201698	414257	250557	212999	302727	344500	260990	288785	233165	251102	376269	322934	323869	223220	273509	342167
mt150	2692406	2734608	2950545	2440471	1940100	1550918	2755652	2234052	3658390	1286736	1790489	2201145	3178910	2900233	2852263	1602056	1346687	1835875	2235239	1607463	2533532	1663574	1351839	1412648	2976204	2567850	2588748	1365595	1148032	1117830	1128930	4222688	3458030	1278092	1580754	1517831	4034219	3840767	3004321	1031159	1608432	1198753	3536876	3613632	4764715	1137188	1095900	1415188
mt151	390255	358426	429315	403985	401384	693133	493976	519683	527237	351113	461247	495602	568564	394332	499822	463606	379337	530515	568529	455361	513281	407153	405613	387385	404728	393426	445474	410604	495718	441349	439351	436314	456781	469284	601652	379311	456663	457687	481798	384136	285161	267833	634762	583591	772617	243258	417649	479132
mt152	22942	29086	36711	35080	43508	30741	36897	38136	37552	40773	29691	41959	33839	35205	33859	36497	46237	42832	29683	34954	29202	41765	37267	39655	38021	23685	36759	39569	40017	34136	37720	31770	30527	44369	35905	40954	32493	26357	42713	38766	27133	38674	37376	40778	35114	44805	33214	36005
mt153	369652	485291	355433	709376	692143	749234	432263	422126	443116	614514	695301	704668	332036	383725	505230	709841	767032	802329	422158	512724	430786	671578	606821	732317	382664	499939	419212	744175	702937	805529	772078	419124	417072	867883	768589	672109	418134	389506	508940	658824	612565	737289	469875	337105	308508	642421	663041	584082
mt154	466632	540289	479090	652639	654676	627929	577636	495520	575361	649482	724876	915121	767271	549809	596096	866357	740862	829971	627278	592523	580917	825299	762009	827437	564463	606534	505953	926704	820317	751322	767847	603395	562535	1015345	802186	759836	550301	547552	620655	749972	793541	854370	523246	474267	571166	725450	726003	861679
mt155	6173089	7299065	6209475	13594125	12582418	12690403	5783718	5833011	6214381	12722439	12946981	14960501	5737221	5648371	5925539	15522518	12790721	16447445	7101397	6931921	6667863	15993491	12457425	13306422	5907706	6837227	6313347	14848269	15427271	14011443	14109066	6017007	5836539	18313548	15222222	14175535	7023694	7152912	7237509	15192013	16200176	14901830	7076984	6057428	6952776	14323077	14404237	15068733
mt156	8680826	9460466	9147894	15979875	15612327	14941589	7396279	7323363	7957968	15841542	15658105	18608077	7135115	7337070	7623227	17865766	15462089	20134504	8319793	8815099	8614930	19493536	14519844	15960776	6871056	8241199	7491998	17467617	17612464	17306811	16462790	7051041	6779008	21099986	17379913	16640329	8185206	7998830	7993379	17155307	18354954	17219908	8210460	6505243	7754317	15361990	15635363	18196959
mt157	1017273	1489088	1468947	513499	547034	406620	660162	557396	757584	388482	453500	594158	965674	750403	884025	490946	563633	424940	837923	469483	700932	551509	431204	360468	875617	1105625	697460	486798	401314	353936	384180	801762	775473	474016	394915	351331	1673926	853132	627356	361469	424421	462058	1060518	773206	498375	332065	375817	444109
mt158	9309	11662	9168	8824	11982	10655	12148	11833	15024	16609	8728	12496	14550	17071	11575	11689	11524	14932	12783	11395	14428	11284	12493	11918	13734	17133	10615	9670	11547	14411	12729	19253	12073	11274	12584	11645	12427	14390	11237	11420	12268	11014	13492	11068	13769	13233	12404	10608
mt159	1268779	1253724	1087552	4172340	3027162	4269240	1210618	1304673	1283139	3308007	2914015	3105886	764932	1332821	924064	2929635	3033515	3140481	1006696	1150613	1114762	2848007	2589139	2744473	748560	884564	969028	3082995	2781516	2942957	2805240	943447	943012	2944236	3329672	3077711	914779	1012843	1179132	3102934	3311384	2812909	971482	995801	1026814	3034676	2722786	3048498
mt160	82644	110984	108554	63526	66391	49706	48960	35304	69275	43740	46095	63519	86493	54223	71746	42338	383820	34244	62666	34524	47324	52345	53390	28412	62567	95885	47303	47765	27443	27675	27845	62271	58234	48191	27086	28983	91477	65440	42180	29060	41676	70004	71611	57669	37216	23717	38665	33967
mt161	639568	750365	602997	1128763	1094305	1041572	675843	641791	669204	1106011	1175271	1374647	741554	673536	643346	1282649	1167390	1280830	766417	722660	686216	1277073	1116421	1232311	619944	712563	625406	1346219	1352994	1248856	1214169	718617	682271	1416447	1338036	1249624	756149	731687	816158	1227416	1319867	1217653	689865	639643	724894	1224491	1150858	1355158
mt162	1885833	2357514	1987730	2518996	2680834	2234558	1754539	1872698	1967031	2435103	2496087	2565624	1991794	1771213	1815997	2690205	2790780	2884909	2075486	2031116	2011726	2661250	2504379	2653912	2036613	2354493	1859407	2836889	2899483	2869440	2699653	2126141	2063616	3423048	2816710	2648021	3250031	2257863	2073785	3151110	2954779	2926190	2885379	2205659	2008410	2814661	2868775	3214573
mt163	7045204	9608703	11339411	2516066	2994513	1828062	3628010	3488782	4682972	1563828	1835578	2453730	7335550	5061555	6167351	1949852	1651598	2045255	6878969	2740020	5264033	2475408	1780990	1446994	9811252	10767507	4934421	2452716	1707945	1298298	2216990	7220274	6299357	2945131	2189696	1959329	39917239	12993239	7084528	2560272	3320827	2908222	21839063	14024715	7639748	1443184	3145920	4712531
mt164	2727802	3557000	3293740	1838257	1779971	1294168	1991841	1683522	2179537	1142948	1453700	1860114	3021710	2175185	2505659	1617679	1400697	1456661	2829828	1486303	2230704	1612645	1348683	1156302	2982066	3139298	2028707	1629382	1323284	1060317	1446086	2636569	2720112	1691121	1246203	1165464	5362328	3371844	2268735	1212531	1483928	1486512	4129942	3205475	2025095	953688	1282876	1741683
mt165	2884673	3707298	3483134	2031670	1730796	1249510	1936662	1702270	2268691	1228645	1485522	1933065	2957298	2183117	2622817	1612541	1402630	1528194	2796576	1508647	2393609	1631178	1408064	1223103	2886756	3098347	2197768	1723888	1309132	1136519	1460916	2619856	2695193	1686191	1277002	1214298	5344732	3385440	2284955	1314843	1622418	1492463	4024093	3198029	2105492	977823	1317613	1795433
mt166	6084478	7829490	7421813	3919662	3617421	2756560	3717247	3289775	4371762	2394733	2973325	3688120	5834035	4315912	5036540	3134619	2636936	3148946	5292883	2969465	4581303	3427084	2759798	2522294	5572427	6093577	4228350	3265875	2810967	2287870	2770350	5155218	5009414	3370138	2477558	2375537	10401786	6534047	4264500	2507482	2966676	3098565	8072272	6318845	4010200	1981691	2399618	3519247
mt167	46768142	65154142	67595763	21275855	17911780	12767840	30587045	22145522	29644822	10866701	13161347	16459343	42228257	28108069	34718597	11761334	10095854	11607171	28239612	14011464	25674088	12319374	10364625	8651085	29775024	36275134	25480734	11745734	8323993	6318091	9831037	27745464	29160418	10054827	6760634	6952121	31361594	22093366	15654879	7102898	8751501	9432802	25638145	15681050	8632917	5170100	6680500	8636794
mt168	102389	83793	115590	114258	103966	100788	89079	83835	107424	120079	112904	133570	113432	121749	125641	162416	116763	119563	91361	126609	99510	191115	150974	157536	110817	123583	96628	143682	121591	112378	108611	125777	128669	123730	96070	103090	131637	136797	145711	77541	95148	118857	99328	116322	131134	78289	102122	88064
mt169	1734438	1853174	1643658	2287906	2274362	2027728	1471495	1652660	1588085	1957880	2511276	2027241	1683165	1531950	1854491	2353645	2314698	2605591	1619434	1511752	1720723	2494398	1961372	2233306	1415925	1597326	1657123	2284101	2370419	2499405	2383417	1542349	1620333	2233012	2460532	2256380	2025049	1623266	1860408	2274971	2218240	2366542	1869941	1915400	1645512	2137596	2141689	2360768
mt170	1721437	1903627	1692103	2577054	2335632	2365416	1579442	1844353	1664832	2146847	2621569	2287571	1901369	1719622	1762179	2696402	2645072	2958641	1864392	1670388	1827195	2830699	2234067	2557529	1639919	1941118	1718669	2694750	2726039	2866795	2536261	1647363	1835216	2735669	2733314	2631200	1970985	1771729	2158385	2462403	2536267	2645544	1803908	1871140	1841955	2458481	2453200	2873388
mt171	19355508	23504135	19850860	27257765	27276835	24276205	19264779	18745040	19628424	24676404	28932407	30858991	22526152	19808453	20748546	32145346	30216754	32087472	21629844	19210296	20667841	33028951	28440493	29335178	19535998	21516421	19758912	31892544	33249628	30651596	29730567	20211887	19999552	35512479	33372955	30198905	21993231	20640629	22764177	31093058	32996506	31291129	22062138	20175759	20656963	30105448	29478859	35808698
mt172	18569031	22344996	19084622	25616613	26834194	23310108	19050540	18101543	19205858	22927354	27839398	29658917	22790883	19059094	20378186	29615325	27949572	29846274	20920586	18263184	20309724	30625088	26702151	27250559	18712412	20926920	18865614	29883760	31287466	28584047	26844563	20167881	19921619	32991768	31266042	28391335	22674900	20897793	22972521	28441762	31179033	30166580	22323868	20388592	21160567	27704334	27693617	33872259
mt173	1694256	1873479	1844681	1779773	1831754	1638328	2043291	1644481	2045122	1702707	2070465	2556619	2910304	2082918	2218977	2288749	2178023	2227197	2251006	1976733	2051740	2203944	2149161	2138132	1925837	2257618	1733036	2288879	2162633	1938457	1975562	2278767	1999057	2492417	2172620	1949687	2072630	1854639	2106013	1982789	2128898	2035273	1806678	1810206	1879762	1889902	1850871	2123696
mt174	3912577	3677597	3682419	4018624	4123810	3820289	4020757	3701565	4266657	4021862	4078956	4421405	4758375	4281151	4240533	4353534	4300797	4260208	4235964	4208802	4204959	4175898	4215629	4289929	3949608	4399862	3937236	4374380	4381278	4173395	3876520	4560772	4045031	4535813	4258738	4115552	4156678	3876808	4165063	4215257	4052278	3833107	3908854	3926000	4221818	4260813	3981831	4238475
mt175	118136	284871	272831	479243	382274	311343	202844	222863	295378	377320	464655	744829	272275	240465	294342	529804	508833	475472	327233	303153	332792	470295	583582	631934	255053	311401	336101	496843	661243	662911	629608	398004	294894	603385	719943	602935	371278	308473	355188	670413	489625	558490	381549	341816	300075	480828	433108	754320
mt176	8216419	10638407	8407195	11502636	11341050	9997240	6087549	6870466	6868897	10681232	10838842	11190694	7374997	6500648	7470663	12309169	12492784	13077489	7524383	7149045	7366917	12618614	10367591	11193280	6857445	7984860	6703777	11790286	12099812	12181740	11398773	6535061	6713692	14565854	11967934	11279945	10702473	7735952	7319544	13127159	12418292	12128496	9429365	7266690	7415327	12450414	11777307	13010202
mt177	5416084	6513245	6274020	1689166	2064741	1205837	2000980	2132508	2682948	1127790	1301414	1806549	3904502	2593745	3497290	1360586	1135656	1279590	3339999	1450587	2465169	1658940	1195853	941272	4288292	4574722	1982831	1485547	1017614	843668	1347284	2737984	2461899	1684947	1278338	1180518	16321348	4865645	2670622	1346393	1636474	1528291	9040644	5432003	2483200	873733	1741122	2503777
mt178	6185127	6231549	5789769	7821084	7493528	7259404	6085141	6147977	5956007	7148060	7413738	7713967	6200010	6079343	6006605	7643877	7611768	7557305	6425786	6173586	6177842	7537958	7422798	7503509	6111887	6286475	6188039	7688386	8019686	7636100	7835848	6074241	6067406	7814551	7985921	7652417	6329730	6264141	6592096	7463806	7475685	7306291	6017264	5823521	6025651	7177063	7101533	7559965
mt179	4932025	6262537	6235846	3455988	3420567	2605280	2786337	2826490	3351142	2463879	2998906	3796428	4008325	2977262	3995699	2998243	2788851	3191846	3893343	2244622	3300427	3387497	2664529	2414140	3894988	4113659	2691347	3066221	2724484	2253358	2565333	3055607	3063881	3063032	2481087	2368774	6937686	3863752	2686227	2515150	2788367	2819179	5058168	3657142	2240160	2230073	2555338	3370686
mt180	1632849	7134574	6952355	2920721	2701681	2355848	2256526	1681330	2017996	2638846	2951624	3789000	3131381	2200566	2210000	3087527	2848148	3255357	2401757	1965222	2115457	3133412	2862269	3162274	2088753	2392293	2126573	3324433	3397603	2923711	3073289	2616526	2449584	3944599	3217196	3059551	2329200	2268829	2598664	3127158	3318719	3550807	2176624	1843693	2041858	2936239	2938672	3523834
mt181	925449	1072548	1528087	885455	405201	325379	976588	900171	1153498	586767	547945	380711	1114888	1741204	1330463	405372	324929	395300	962616	626965	1475418	541035	554093	278914	1108301	1415570	2073960	253699	311703	314449	514416	1349659	2549876	174930	492791	172059	2807684	2181717	757405	259285	526217	486745	2034026	2165757	706601	117140	150693	206979
mt182	4443694	6256621	8457119	2385639	2310208	1538230	2668167	2325806	3034543	1320958	1622386	2315161	4098594	2776901	3512174	1600557	1286743	1537764	3411740	1640683	2810754	1792195	1358701	1084805	3551856	3720971	2472138	1664701	1281243	942881	1280568	2634791	2906544	1505538	1008655	1038135	3858211	2354511	1745494	1039293	1202230	1182516	2953695	1766616	988658	799704	941614	1300055
mt183	19832790	26037943	23071992	15127770	14638435	12521145	24992588	18876277	26090400	16262189	16324431	23711170	41486168	23906315	28448067	21762904	18794529	18743619	33474798	28128966	28082123	18878986	18590565	17286521	26334769	32060363	24328556	18999615	21537811	17527201	16979975	36130551	25651882	24480560	20136450	16581969	31642306	29035417	28951122	17711422	18681438	18649830	28590136	24595404	32886271	18240013	15801622	23793888
mt184	6934153	6906453	5871088	11601615	9910778	9416159	4574402	5075902	5161337	9779419	10574648	11753463	5074339	4445929	5676327	11550264	11001474	12652609	5712147	5008152	5480043	11494131	9641815	10539645	4895819	5775268	5259022	11778037	12912612	11835246	11030816	5623876	5573988	12386265	12900668	10907427	7702258	6501576	7204447	12344413	12471738	12855993	7682783	6274259	6784405	12263321	11771428	13914430
mt185	1002217	1295937	1205642	748708	754266	585908	819055	693077	934121	608384	721293	841154	1070819	889717	993510	744121	722990	749739	967611	747348	913541	724903	724582	710205	956913	1008954	796744	774987	706662	662207	656409	918150	857322	705736	716599	656644	1306727	860506	803500	681152	734712	707563	1035613	888487	716755	623937	649515	761301
mt186	8717	12931	12107	32117	25063	42057	9884	7682	1805	24077	47573	25380	13599	12980	12524	15817	9183	32179	16886	9578	8304	29619	15649	6335	12889	8684	6178	22277	28435	22603	14884	8831	5374	51694	34844	19617	23288	14754	14136	34314	12333	24256	18130	27619	14452	23696	21198	20940
mt187	52333	56132	53133	33311	60230	56056	44368	58582	62265	39061	43108	41529	65180	46984	61511	52078	50974	31926	66759	48956	54986	50690	48887	41240	60045	77022	58263	66103	60719	45784	121461	58797	58111	48313	45550	52519	219009	129924	94892	89426	59511	95503	134223	142753	290758	63192	108401	140809
mt188	407963	436256	350261	283978	461573	337593	340825	346060	361137	281607	262182	291523	418873	337088	315226	254183	308654	234717	523878	367720	350788	362113	348619	293280	456582	491506	330327	409180	475932	285918	816378	463721	450852	397483	348381	362557	1215339	747689	642847	659256	461011	693908	1202175	944528	1096117	502607	669317	816795
mt189	293679	282475	307386	162237	315957	185411	230787	274420	214691	197496	176420	184835	348488	277576	194969	140558	169728	118520	271303	203989	179990	173547	172295	149141	250145	251409	191107	154278	188221	123469	387187	225539	215770	212664	164987	122641	326747	237606	194700	207624	172500	237768	314214	320845	452732	156642	194007	203386
mt190	303439	275605	182882	157382	333902	187651	204623	233180	228098	173641	137309	175103	239696	204202	178735	139675	171175	152308	292636	205487	184754	185721	205431	159015	222774	311195	207594	238540	241323	62814	249245	210392	233832	236898	214564	98642	940010	495863	401210	287811	202837	258723	695596	751488	1136042	257645	392548	356804
mt191	29873	28105	24867	31359	36140	29730	29053	15626	17190	13085	17462	19121	39443	29860	25525	14610	15440	15745	40272	32084	29724	15992	23346	26191	31407	50513	54318	40026	27066	15454	45067	13653	44354	35474	30715	22988	483049	223272	205597	62911	34948	68810	280083	307793	553551	65614	98148	93293
mt192	2072	2189	3843	5069	7608	8833	1754	3537	3153	5257	5716	10059	5764	4997	7628	2628	2406	3490	4394	3395	2440	2851	4869	807	1171	5429	1766	3228	7022	1957	871	2024	4768	1824	2889	1219	6764	3897	6604	8785	3453	1749	18024	15812	16375	3088	1990	3989
mt193	8956	10655	7651	11273	8617	7233	12921	12166	10930	7493	5798	8147	14194	11142	10530	8745	10178	7476	18365	17410	14258	9526	15023	8432	19975	20415	15391	11976	9646	9065	4189	26245	22963	6238	16353	8786	352221	159949	143912	27344	8161	24763	242780	261308	614372	28586	57517	49148
mt194	4221	6220	7266	6747	8712	14191	5644	11659	4956	6727	2545	6728	11414	7326	9654	7131	6449	12849	11747	13121	5346	15208	4401	11295	18773	21488	5271	11498	5088	20295	22126	9019	33257	15651	10559	8568	80583	23905	14724	6562	10260	17101	89042	83935	81879	3616	15579	24733
mt195	4840	6041	6653	17183	8608	6290	3136	2626	3223	4941	6151	9636	7582	5296	5385	5565	3937	9144	9831	12223	10318	6918	5665	9593	14474	8050	13335	2543	6685	26745	16314	9345	15391	8352	6414	3288	12269	8562	5041	19177	7801	29966	14992	4297	8035	4070	5445	35881
mt196	1692507	2823900	2480370	4260412	1847357	2300268	2757161	1369462	1305733	2504036	1955837	1925233	4017444	2340690	1199713	6238576	1414170	2033387	1682355	2184372	1465464	4900663	2159891	2256494	1292312	2380171	1373231	3003161	1895768	2932441	1482086	1318885	858188	3027977	1465479	485616	2235941	1081872	481544	1308681	1352401	1474816	883435	1006142	195778	426088	470702	1098598
mt197	312356	259093	187968	120311	237773	189339	114509	132055	146862	126929	132384	221808	180908	115176	174990	77990	139593	123960	192716	153858	140188	121026	165722	79658	232060	207292	77182	146328	182373	53988	131254	122297	128830	212338	39608	121781	284733	103169	103894	121589	60714	93549	299587	83906	86956	78881	147530	197907
mt198	88421	74061	36725	34681	47314	62679	21504	24245	19383	26728	25469	55475	27616	18247	14080	14937	20984	24223	25433	23372	15380	33556	31047	12014	42866	27940	8609	27975	44365	30738	11229	8089	7882	44332	33663	38866	29659	3541	6240	25749	5602	22162	22155	17270	25685	4711	36944	50196
mt199	1902729	7714030	3117899	6845835	2237529	2296140	5604710	1200608	1730394	3002895	1555418	1552052	3413552	1919387	1090529	6021111	774945	2211908	1544692	3751888	2119558	3907217	1982182	2203264	1052395	2786936	877314	4029120	2176983	3556089	1232407	1258833	808664	3123013	1449802	339914	1505418	3765244	1371376	1054528	3107707	1469567	942936	3138556	932974	1115627	1170900	5346587
mt200	3296840	7812111	4653196	7482522	2944468	3573253	6185216	2173166	2912930	5079994	2762154	2780569	4911521	3168924	2068892	6227599	1584629	3489760	2838639	4738116	3455724	5021276	3170717	3518200	1888712	4074144	1544287	4744782	3366433	5223431	2425574	2270677	1498494	4339365	2592527	756008	2821880	5053129	2690355	1940558	4823777	2584540	1852270	5267655	1931387	2271369	2256149	6405427
mt201	3597045	8302530	5259030	9151078	3588002	4377736	7428912	2672747	3488118	6237405	3424829	3463620	5955526	3874656	2346606	7685434	1955522	4248435	3478575	5965929	4113178	5960322	3985573	4403152	2360262	5223940	1978978	6249120	4184566	6819026	2905456	2893706	1625715	5510106	3164529	1098996	3512062	7453330	3211305	2622474	5716793	3139754	2252538	6566776	2444044	2656626	2991259	7553853
mt202	7526327	6409306	4912808	4503812	8782108	6855243	3480385	3500531	3511245	5991745	6251400	7735070	6351571	2955703	4047349	4572029	6088076	4513382	4713929	3788250	3071474	4979067	6104672	3889645	6853741	5777634	2302508	4824055	5771978	2451562	4108913	3217408	2188020	7367834	2324270	5509578	5482667	1825327	2039438	4836908	2278760	2983866	3843760	1020715	459612	2536021	6439779	7061334
mt203	5152648	4597227	3476973	3457715	6521881	6337137	2572055	2717299	2512904	4440487	4645296	7167234	4842372	2358403	2958079	3430352	4101377	4233267	3456172	2876110	2301906	4589749	3728949	2970356	5077194	4456633	1733108	4664322	4365159	1870936	3247991	2383740	1694631	5703006	1835550	3537823	4359692	1374754	1560736	3921131	1773637	2280196	3104469	799744	346807	1880950	5010464	5726536
mt204	13132	55425	29075	38906	60971	70402	33662	8548	17234	33347	43308	13825	34943	20653	13818	47549	8100	18749	9669	20879	4624	12221	21463	10153	4414	NA	19417	53258	19424	12238	15385	10535	7226	6810	10679	14821	11923	9151	4936	13195	8120	7097	12063	12594	5354	6362	7425	2914
mt205	52547	77498	61208	119752	117616	120204	58081	54687	62319	106598	119175	148113	73328	65379	68953	153147	141546	141329	72499	66650	63477	140212	123521	136534	53911	64233	56786	150426	145857	127011	140176	61982	58710	145597	142436	126824	75495	62800	81483	141787	140460	130431	62610	50351	67317	111773	113776	121987
mt206	1955949	1820695	1378033	1088700	1701597	1682312	880117	822603	883353	1250975	1129368	2169289	1565277	664943	46856	1813466	78623	703548	571575	697855	415459	1456391	652429	733163	213464	887210	242587	777726	673079	1002573	865947	395507	100683	175734	335802	17150	450189	60673	14480	185475	212336	465864	22666	53554	14103	50214	59428	70104
mt207	536103	1378985	973789	1638437	616882	1173469	1402655	466939	240090	864351	663751	605573	52358	36344	39877	17378	15914	7760	48203	72293	18881	25920	14512	9116	55393	29157	29306	25996	29366	12934	454982	16838	24863	29951	3045	18366	101805	29384	52994	23109	15181	18925	64462	35595	58994	13814	21947	45742
mt208	23773	16121	10230	11922	24501	12158	23391	18877	29165	13776	11011	26916	85580	64549	92031	11775	31102	30861	84339	63491	50907	48180	53303	26017	228360	225005	48007	82826	74771	15084	15223	45827	18415	218569	56564	197589	173006	27566	37941	212134	55384	66830	132516	22026	11680	85465	315921	317151
mt209	191811	105378	70520	25548	149813	83933	54152	100036	75053	42602	38857	61962	2268	3986	1516	6259	1569	3028	2481	5724	3043	11894	4230	2835	3036	3587	3806	6579	11748	3257	95027	3268	2044	3804	1678	622	2288	9903	2541	2197	4681	1482	1305	5677	1909	1721	3150	4653
mt210	10524	5936	7024	34539	7250	28073	8499	31704	16115	7686	9526	24121	1353612	696824	984654	897852	1213401	1155088	1245319	993476	745344	1553366	1362697	755810	1726901	1603918	620051	1393682	1745695	488106	19240	728218	570766	1758785	322614	944379	1002793	378356	410635	954083	415485	588765	747864	212323	91148	385727	1167556	1836195
mt211	104879	193808	86091	60726	93476	83070	55292	58845	61596	47840	70367	114589	84701	61539	68430	41928	54966	58351	106879	72088	66903	37911	59361	47378	142991	100681	42291	70736	97779	29053	91616	69724	81833	141465	NA	31816	91619	39614	80412	60719	30733	40005	148062	20841	23993	26375	79044	88179
mt212	194388	148949	108959	74432	90586	153297	49306	82938	56884	81613	70142	151307	103200	41422	69525	56319	87587	76152	132149	84187	59248	93604	113237	47778	138708	109178	38181	87862	151572	30190	66200	42420	44896	175525	23271	66674	139380	50023	56233	133639	35233	54701	105392	27349	22341	44337	186583	233754
mt213	191524	307241	259312	127973	146641	108185	118961	108791	148246	56673	80681	114280	1191758	516572	712102	593377	958049	866752	792949	620080	492013	987855	1075432	570851	1218143	1089497	400809	951359	1177467	325870	156606	449947	316171	1145806	309685	922752	1403510	250674	300988	817507	358479	455491	759592	195219	70898	459541	1300851	1898663
mt214	2690130	8032092	5558343	6834355	2328825	3003308	5142666	2283468	2732399	4014507	2082597	2283242	40706	30994	25691	60430	101109	67139	17571	15485	18589	101936	87990	59157	19605	26480	20806	81878	79297	66961	1879159	22810	24661	72829	71339	57821	29173	20721	22596	50815	51994	51550	NA	8998	7618	46911	38922	49988
mt215	2269167	2133015	1596620	1319480	2613930	2502383	1025454	1040844	1031987	1792901	1467924	2650728	4285253	3290384	1653045	5860893	1209268	2796330	2310350	4360257	3217539	4775756	2463837	2669773	1282906	3800702	1255607	4092820	2700199	4335943	1399777	1529146	1064528	3159746	2027287	443430	1817636	1652460	869396	1541329	2662212	2009581	1060054	1971384	500094	846833	647409	2637656
mt216	230518	253565	187488	166122	255084	248964	15416	37411	51568	92873	80102	141864	1882180	862906	1228358	1148595	1621642	1440173	1307698	988881	862043	1926023	1899836	989583	2178767	1813931	637590	1809223	2061938	613831	80932	922890	699162	2577607	664656	1804856	2124217	550344	642022	2469485	991826	1435786	1387281	371639	79010	1385555	4279459	6089318
mt217	702353	2598177	1788771	3337870	1180366	2631473	3472667	1367602	1505029	2038453	1611662	1872522	63623	22220	45818	39162	77877	50951	59016	62657	33801	56583	87227	51554	94724	80606	25853	81218	55036	41583	1154238	14750	24024	113211	17272	67308	138080	18820	34807	174732	16447	61276	55453	15888	3412	41647	261898	394729
mt218	1509940	1390774	957595	748115	1397879	1550054	673677	765624	668612	979553	973287	1679159	3062363	2069155	182566	3274021	1220247	1686888	1520706	1923813	1408969	2562062	2031752	1463522	347337	2020600	945259	713197	1049135	2148454	650034	1050208	678115	1935786	948996	59203	644470	573224	160104	606542	1159103	776362	254457	855390	205310	150634	130343	1599695
mt219	2146969	2378622	1613488	1242687	1851935	1578093	1413453	1347516	1526034	1434439	1518514	2129019	223592	179102	176601	182963	75132	100015	218445	143168	144059	133894	102441	69956	216150	254330	137345	108159	83149	68880	1799266	166934	184680	148887	63813	53274	480706	253601	128184	79917	113824	94944	306407	241573	107652	41703	80654	159825
mt220	34764410	96736753	65320357	88272515	31054479	49662845	63092696	19451381	27366442	49548612	33545498	32469704	64707361	35264905	17756528	98532325	18718551	35324054	28649108	35766849	26085130	90580618	37718784	40853742	14193276	52207090	19652800	52223460	34892750	55479072	26789741	20440660	12593451	56183528	30691404	5807230	26887407	36272182	9435969	22377649	30603603	29072837	13208027	32958087	6614559	8457083	11252475	55668476
mt221	42353733	110057747	84124888	100911399	37889491	57194090	77004477	31038340	35752911	57357454	44033270	41770809	75178570	45153943	25116449	116601684	29536111	44297821	37241567	47910536	36059118	105090553	50101717	48985627	24569436	65783539	25936211	61329330	43512964	68226536	31763802	27521372	17015552	74893543	40231610	9450922	35714936	50741409	14255912	29189281	40634639	37852943	19363014	42724528	10300756	15727877	15601221	66897948
mt222	8451707	22096485	9084673	11006224	6102167	8887467	8308165	4469960	5997313	9942901	6461767	5513172	12617443	6586424	3703355	16009511	2420121	6024099	6349998	5016447	5592188	15925550	6006462	6978008	1962848	10319822	2408891	10104797	6971539	11247601	5400561	3379671	2546894	9911683	5071220	32747	5917397	7660159	1867190	4039396	6092314	5129573	1403535	5796910	835005	1155686	2676498	10028269
mt223	9079660	23957364	15175821	13803748	7139036	14184896	17102794	4738749	7294932	13923178	7815116	7199081	17533681	10524796	3885117	23739638	2686201	8532543	6960072	9663766	7164340	20318579	8015155	8919201	4071016	15054208	5813253	14586679	8175015	15916912	8139673	4889129	3314945	15475769	9098673	1854803	8427555	11709949	1954368	6984774	9849737	8783993	2317812	6320756	1269406	2067693	2249749	16753334
mt224	39255	72086	87769	335462	118237	148598	65044	99654	47760	79454	200153	131162	126135	109787	82119	186561	196791	94584	79433	64460	42951	168754	169180	150532	61227	32205	72775	74836	129471	107340	63496	63511	37767	171366	130082	77838	12929	33400	38622	15402	41121	19449	11694	14624	24085	57882	12127	13384
mt225	783752	736924	745487	901995	947491	982806	913351	887018	955440	964922	963629	996234	2284824	1206988	1881284	871081	1587840	1167429	2465999	1619040	1393545	1470459	1857499	1078679	3111727	2693534	1346704	1994803	2433493	765371	958852	1652223	1418525	3599161	833764	1941597	3157252	1024412	1018629	2172472	1028353	1513993	3093122	787031	546634	1331792	2543630	2977124
mt226	1433205	945967	886755	446098	1172502	1027497	617565	1005330	952638	831466	933516	1485053	188284	130947	138486	182544	163140	164004	149873	121046	129464	171652	155412	176350	130672	149799	101336	184911	199285	159048	1948022	155897	119693	225942	176875	168108	143181	127156	146911	160891	180149	184704	116231	122178	145178	143824	148425	185564
mt227	102640	116655	111308	126229	137087	106750	118157	100944	117985	116022	142759	193380	4882076	2433073	3188983	2319215	3021525	1838985	4957503	3740618	2880095	4482444	4860735	2608421	5617366	5914308	2143499	4850224	6554326	2174640	144649	3299842	2725126	8656711	1856300	4139576	3260182	1051116	1643273	4443745	2443797	3263935	3180957	770713	414477	2496420	4564005	7719268
mt228	1600761	1609163	1654772	522421	1916827	1982345	1071881	1054496	1227085	1011045	1079824	3190379	1292396	792145	986214	453835	701685	668516	819561	696063	620736	881576	925167	486569	1810529	1939936	452911	1251394	1149491	356011	4731591	593468	232349	2322888	1004623	2660764	1659580	261939	435853	1807010	752330	993761	1165303	227995	93649	1091681	2772469	3241176
mt229	2578741	1727309	1199151	569235	2142350	1252114	637734	1096727	901190	871959	846834	1255116	959657	496651	715703	361926	599036	544313	686855	531869	416547	763393	770392	354921	1438765	1310384	391025	819950	919725	223960	1228633	568135	361997	1233672	260721	861752	1865113	330775	377040	910076	318012	471093	1107785	255639	54643	496101	1869126	2326048
mt230	1138710	1082433	762722	417295	1070425	949719	546033	646935	624417	670229	565845	1092168	1705909	1440841	715450	3160760	776167	1239557	1053775	1280048	1189154	2966564	1378478	1218102	712690	1714672	942533	1646885	1199942	1777713	536508	793914	508772	2076681	1143636	285649	924905	1176661	355370	950918	1012115	947633	582710	849317	217196	304638	381826	1518767
mt231	1067347	5784351	5001694	2443780	1064271	1653366	1885108	1160737	1192161	1709025	1272708	1138557	1806870	1230206	1766010	983804	1509761	1265192	1568228	1307745	878162	1538706	1686778	620424	2163107	2886755	837901	1734356	2068011	190854	1032308	1129742	774879	2413419	397681	1686985	3730647	607208	708396	1878735	561811	981256	2353691	496314	183825	1039708	4420299	4369499
mt232	4475911	3371445	2182215	1120715	2818067	2362413	1388394	1465522	1343427	1723867	1438585	2648162	410014	351864	323536	601255	516767	395701	334302	276001	301195	606306	484171	431707	255062	350258	266616	449179	478771	425889	996591	260046	253642	474436	441820	304332	262725	279824	253677	336192	358931	278692	184486	226995	182261	269775	204688	377600
mt233	344910	456252	376776	554573	419409	343805	385080	230710	320988	328476	401404	520034	280027925	140331191	73885195	399788855	82529299	140827739	116965173	155092746	113578440	418583139	173726148	143038087	71477969	201988087	80849411	183077682	124468067	220439084	366159	76841150	42763280	180854863	111323912	16964988	84234675	53159911	15956357	83504655	80321276	102859334	39625390	51246902	9898160	15447137	22147834	82121282
mt234	147219393	453189674	398488554	380430386	141425012	220593802	276448269	133426226	143525057	217770562	139722932	145773385	495149	441697	176355	10696577	1398858	305403	2046782	680263	1064305	929781	490540	472089	909619	546261	177740	834350	335273	1501967	104862588	503698	245444	1520049	920572	581937	48223	625063	223211	394500	297608	232210	479626	322992	145129	1732268	29907	118389
mt235	1328173	407000	463935	242449	1130430	748359	2113238	48091	182301	381525	192821	530172	19787782	10104998	4639744	25178841	6463383	9702341	7948927	10351492	7524547	26068744	9748708	10743780	4235840	13702993	5876229	14125374	8969609	14310442	206694	4691657	2868753	11576550	8115916	476541	5597595	3427798	629119	5476210	4528080	6506942	1625103	3395792	871994	736038	1333021	5794359
mt236	9519075	32857177	21916698	26702578	8493527	16632351	19626579	1507702	9479972	15616954	9981114	9795306	781172	419729	821823	305316	393813	884082	1011322	579250	595718	660310	1327296	770889	1023633	914849	832619	1564908	2012246	837065	7148700	621382	1373232	742407	325487	1161018	3643890	1133272	2083534	797650	617557	942543	2502458	1143932	1189835	1160255	1117882	1356133
mt237	450289	1065501	406698	674741	1094641	1074900	707877	561792	453532	638853	611166	589199	27334	55491	12240	65701	50160	7941	10054	12665	15970	32236	24244	32077	5316	12059	7976	19457	55626	17900	2082383	4975	9117	10404	74928	20825	22050	22417	17372	29850	6613	6407	5350	23490	9401	32481	35422	19496
mt238	13051	10571	5693	5062	16810	12530	14056	20947	34117	12361	7550	19866	909453	860077	837333	938673	1017189	960326	843377	966910	869628	964286	1034898	1001517	837169	835877	806683	988013	954397	971827	163908	849412	773387	948162	936267	916391	638826	734517	797290	865587	798978	802627	608045	672679	801556	829229	779550	783524
mt239	29295	9876	18745	16720	10842	9048	13341	2757	9477	9328	7832	27076	12502	11304	5114	13752	16139	5773	7280	5734	20035	8927	11405	9983	31796	34522	11445	18526	28806	10941	13690	7245	6909	44148	4212	8721	148552	12170	20503	3705	14050	6592	101981	54155	23771	18606	56928	44832
mt240	1842307	1660354	2419168	1514655	1905855	1941368	1463791	2084950	1798943	1145559	1934247	1912847	2472537	2274593	2957241	1577844	2149340	1698210	5788873	3866370	3567315	2080873	1978208	2235749	4988817	4373548	4630099	3503096	3390783	2967938	4769709	7233337	6309991	6200214	3748301	3439096	7359470	9895503	7678753	4720040	3808942	5572337	7006475	6986685	6359934	4307847	3865408	4675408
mt241	597585	434937	996951	218878	370625	387617	912033	1349685	699959	562394	778907	737919	1787909	1408126	1505018	884056	1270275	942688	5581902	2198401	1856808	1188619	1292389	1434127	3189469	2038773	2864382	2159317	2331587	1836448	3908633	4177977	2970722	6653290	2478965	2448912	3469934	6099871	3323197	3757220	2852292	3459574	4091548	2839648	2418282	3122833	2674610	3152159
mt242	308147	392978	445770	157497	141403	171374	900764	710496	653622	511674	382089	341882	1205315	921172	1085786	497897	587151	424975	1724590	1635471	1432797	724132	816153	703537	1953160	2105455	1966795	1147196	1041647	747022	1220090	2000096	1605556	1534503	573513	576887	1671884	1799713	819865	1696437	1317024	870365	2414301	783398	675771	494942	900851	691000
mt243	3404112	3510855	3998242	4210113	4620182	3878797	3965551	4424596	3717061	3127057	4127418	4567964	10525081	7613513	9945598	4920291	5533875	5495573	20506297	13683175	12821266	5329069	5153265	6084215	13889827	15225636	17612061	5323560	6276839	3835474	6304141	26111074	19057945	10425172	4760337	4561143	10247397	11653087	16941008	6539814	3645719	4699416	11917594	10295825	10615293	4925872	5233305	5470952
mt244	377582	506191	600734	495232	402108	388945	619976	889028	645207	300079	391226	426998	1495397	1271690	1333772	574629	752263	537474	2397984	1476885	1617941	865831	1020495	826831	1797836	1622121	1786604	956822	1230611	714071	1745090	2201697	1466159	2906313	1120969	1299111	1716672	1747905	1683035	1685222	1290965	1858980	1689635	1333331	1532530	1452430	1604951	1362041
mt245	17520313	16955551	19878026	15340393	17537781	16713553	13971780	14186108	13406521	9669492	11982565	11774994	18606822	14441147	14855317	9526905	10745066	10092560	19514427	14703629	17087702	9324935	9584600	9850501	17830083	14339958	16566711	9903147	12532466	9183554	8944932	12392421	9508548	17445290	7100683	7146014	9357043	10114109	8732196	6648255	4822846	6123033	7810480	7538025	7582282	5288305	4557256	4889715
mt246	21273117	20559311	22656815	18368032	20479222	19484481	16718232	16917122	15681335	11721427	14451799	13277974	21310243	17442573	17493989	11220007	11384388	12086349	23448588	17848022	20641616	11329779	11477160	11510660	21704040	17214266	19569453	11821821	14844952	10591492	10903269	14613051	11245903	21373515	8275520	8465954	11476505	11170730	10479669	7516664	5945525	7252349	9625202	9261637	9067563	5974825	5579186	6065245
mt247	11808518	11260080	16463802	7518601	8734810	6960192	15884519	15415881	15084878	8625369	11555541	11620056	41041635	36379975	34959762	17605523	18070035	18398404	63945825	46457229	46155970	25518082	21796484	24668126	59313847	54349007	67452344	32329176	35511560	28512375	31883780	69807854	49960955	56664535	26173374	22835776	47684608	60524332	52873185	28446134	25304481	28657754	36875147	41719519	41109734	24217458	20836074	20686904
mt248	11564172	10541655	15565762	7179434	8235381	6664564	15148525	14592950	14457193	8245300	11293475	11105546	38796637	35604484	33213143	17337386	14796612	17468664	61164552	42923829	44430293	24078746	25362795	23383603	56662376	50701684	53596529	31013787	34015249	27162556	31457397	65535411	46875566	53763553	24866367	21986869	38802908	58204901	50020770	26687364	20257458	27970748	35756141	40350607	38951309	22956202	19823995	23483526
mt249	2498609	2381667	3472402	1638598	1789201	1529822	3385606	3365799	3277530	2062323	2667464	2686496	8574930	8454354	6360514	4404075	4104179	4374643	14775558	9625909	9811583	4733432	6268934	4816117	13412301	9889246	11927762	6466907	9984137	6513648	7633242	13105350	12985449	12323952	5897677	4964997	8717054	11600790	12090842	6705913	5553690	5478571	10199199	9596276	7658368	5286303	4149792	5470843
mt250	479120	537012	655181	448469	473818	398078	1767415	2028976	1969006	1181729	948698	1252619	5385764	4536886	4560953	1899831	3516586	1836656	5652807	6060150	4890247	2386159	2584405	2466359	4989780	5994023	5574181	2741262	3092249	2501254	2676196	4100883	4551658	2677967	3062956	2559585	4239315	4394580	4899953	2289986	2349753	2102734	4395067	3718863	4401158	2444998	2890381	2554640
mt251	144274	142269	234370	96061	99872	91793	315854	322153	288120	208356	237243	251713	1187193	867926	942244	460892	484382	447444	1950713	1402293	1487227	731566	881851	733978	2044612	1827716	2078469	1140319	1118468	979878	1074743	2324427	2096066	1903148	821112	911648	1533028	2351005	2320216	961951	996057	1028120	1546012	1000144	1098919	669726	636317	779191
mt252	43060	47228	54097	42141	50502	42904	48456	45778	49460	42978	35149	36504	41182	47260	44244	26078	34723	38533	50535	44466	32826	34276	34971	36279	46653	58174	48429	34674	30198	34416	29462	60847	48749	39490	36380	48912	69950	85111	57685	49442	50300	33485	69146	69917	68495	47465	62820	40366
mt253	656279	717279	735084	516936	613098	619841	693211	759312	676201	354855	411828	338457	808522	777945	634563	321159	342063	400049	1052712	946254	713501	413280	618293	402296	903237	1024948	881488	437056	333700	405768	459926	898335	972354	485162	471903	662125	1631008	1381617	1021977	621061	648674	841042	1331615	1763157	1998812	840489	796894	724771
mt254	45748	34518	52184	25726	36678	28987	34928	34249	39270	25759	28635	17862	45719	35254	39707	16655	20113	26572	54556	47254	49297	23418	42826	27731	45613	57311	51917	25664	20765	28634	34132	47373	69915	30804	35585	47262	87534	82473	80572	38992	43640	56023	89479	121086	131068	42756	60951	62775
mt255	2420451	2372310	2877874	2724401	2694893	2911437	2529419	2834318	2582983	2581084	2725159	2307647	4215424	3279014	3211531	3134948	3315789	3170334	3955799	3638368	4039435	3172274	4143328	3827113	3587578	4147694	3279072	3969078	4056536	4014358	4448167	3988930	4084574	6615308	4813301	5314930	5018928	4024375	4904445	6330845	6147426	5861419	4679360	4923491	4607926	6278036	6607371	6713801
mt256	1611093	1460847	1539666	756538	697804	697569	1495373	1440073	1652084	683163	758159	890994	1595144	1357752	1449234	719203	704413	864750	1433116	1570779	1336105	659637	709519	695926	1236600	1466950	1089392	725089	753868	685402	610409	1117651	1236728	667625	688664	678505	1185925	1187917	1274721	616053	743145	615767	1237140	1149968	1146039	614094	656216	597033
mt257	288420	294884	360332	69910	68655	69881	358859	359630	295720	77672	91830	93656	441434	388066	435838	129154	137968	121523	469270	405706	383914	156013	151456	161294	421023	430081	384890	207224	203421	185448	212986	416303	379288	373962	205281	184624	437446	470984	439324	268317	240054	261922	426021	475089	447564	264689	259131	255954
mt258	1205381	1343964	1281713	758991	826233	717128	822440	1032373	888927	628516	657932	708016	984252	1185760	1026762	775248	714842	763351	1715217	1077604	1343002	682491	678956	724197	1257015	1146121	1314096	738864	858559	655312	777129	1058488	1256219	1034738	694588	651316	1494668	1698414	1704166	828374	764625	827576	1405198	1809982	1279883	663434	830186	809188
mt259	7767	4861	5321	3366	22251	9859	3237	5475	10267	5338	5538	5449	8917	9813	9103	4233	8361	5466	9170	5160	4313	15200	5019	4261	2484	6857	9010	9823	8875	9515	8790	17973	16544	4807	8767	7034	20972	22857	19167	9024	2879	6111	32896	21434	28667	10902	17884	10739
mt260	8847	12924	18913	37435	20393	25877	24131	39854	35477	35532	12293	24440	29285	25379	28120	18973	15982	11897	28336	24744	26842	36500	27258	13159	31476	37106	32206	22325	19926	21200	42950	32073	13497	16111	47508	44055	54827	47425	34481	53219	52593	37568	31973	46503	72764	77124	89826	104975
mt261	10721	3355	3688	3142	4747	1792	23679	3035	6804	2764	41162	5256	3811	12397	8039	9176	5222	6021	65138	16104	6675	4404	5672	7117	6282	9417	11029	9770	10754	10515	12296	15422	25327	19113	31862	14612	133856	80420	103856	33471	28798	39830	90460	126139	86046	67475	35716	56003
mt262	5015551	3783434	6697544	2545789	3115237	2381421	4873293	3973358	3729306	1789563	2890249	2521454	5696734	4813223	4631810	2800650	2557693	2997735	7002078	7504946	6635301	3137231	4970070	3160926	7564197	6456921	6960258	3557191	3604199	3613959	4678718	9253581	7637408	4196930	5537897	5251381	9606675	11366587	8803886	7107227	8424494	6619096	10383371	9265178	12427662	8179775	9327460	8276339
mt263	3149613	3861221	3581276	4632328	4406072	3993805	4083879	4518095	5020839	4169714	3488020	4611273	4475470	5120955	4436753	4064835	3615987	4617133	3675140	4018262	3731923	4332629	4275635	4415926	3759179	4988294	3559977	4058370	3832201	4767853	4779932	2126287	2773583	4227150	4767256	5137359	2328372	1447181	2510463	4198612	4732116	3571978	1596166	1763445	1550731	3230628	3584498	4728426
mt264	3844	4380	6647	5946	3445	3653	7317	4469	6537	9124	6371	1935	6129	3007	4251	3550	3521	3938	10221	2790	5825	7191	8498	5551	3728	11918	3747	5287	9887	10341	1829	2562	3649	7194	9399	2540	6378	4318	11161	5061	6026	4063	15605	2938	8010	10273	4408	14174
mt265	672579	641442	622846	820684	608773	613183	692716	666102	754213	694184	640532	654315	713800	814074	692380	618017	551887	668710	699700	759135	600288	760615	719450	641664	591098	1005071	627224	632928	585744	619764	578696	454337	667837	517389	635959	747598	412867	327661	471395	602328	767541	633802	391413	431293	378516	685890	718799	713797
mt266	23797	108682	31973	5802	280664	6765	35539	48989	125179	7039	6475	3605	59797	46828	157039	6824	5068	13692	76186	73652	63262	13680	24766	5492	57426	56888	63008	6302	3478	10954	16395	76215	61334	35129	14735	6584	76936	60628	123017	8406	19925	13278	140097	145108	126182	3448	7787	11324
mt267	9721	2778	4453	1703	11328	3964	10125	4766	4532	6960	5556	4078	5310	5166	13828	3888	6450	2713	4407	9006	9181	5616	4001	1958	8026	15415	13246	3396	2388	4515	2347	6979	3510	4665	5479	5589	10356	2584	5256	3566	3015	4007	18573	18901	40998	6995	2566	6074
mt268	42805	39667	36137	16017	10701	16605	23304	21778	20220	13833	8982	6117	21377	19447	30265	7194	3267	2941	11998	6580	6588	16260	7108	5659	16650	6792	2435	22714	22167	21148	70785	31400	36701	49707	143885	89807	220804	121892	134878	235370	224893	233235	146452	250713	212976	583744	617760	690115
mt269	7361915	9279466	7906283	8349015	8329338	7604902	8378277	9303199	8881538	7828754	6857165	8015340	9157968	9550570	8100035	7457607	7048751	8495780	6818058	6583877	6950120	8336902	8288069	7276213	5392980	7007356	5512967	7755689	7502109	8229671	7974164	2924150	3894439	7326215	8521871	9030502	2084376	1412118	3030469	7324785	7823089	4600771	2138587	1813711	1525610	5193340	5327476	5335899
mt270	279455	280348	291240	128190	129234	168535	647753	181199	220151	121998	91037	106917	696300	317581	186349	106304	72362	66358	297010	290742	181072	71873	98477	82975	372694	503789	334097	85518	107339	96271	162539	479536	665261	177029	166258	176633	892648	928760	877297	197521	170482	188841	717812	1108972	1399144	177130	250624	191358
mt271	17610	8658	8412	24436	24301	18833	7645	7402	6804	25020	27005	24494	6268	11257	10652	8283	19071	9331	12814	8601	8118	5085	21946	24529	13588	14410	20502	18549	27821	13862	12386	23123	36295	5022	6669	17273	53323	41490	35150	32868	22584	25745	71355	66698	79218	25946	24848	8054
mt272	231512	264582	286051	157300	175608	156843	267019	305039	301297	197065	175102	204890	399363	344289	342709	185769	216498	191767	435412	345982	356825	202688	231996	249812	381186	391484	340054	227094	250527	238232	224854	396246	391400	261220	256504	253508	503354	504940	454142	294894	307254	268470	480199	520793	551201	354091	364688	380318
mt273	1422724	1548228	1683132	1044938	1094392	1101530	2109250	2115327	2599066	1094776	1439598	1367347	4709240	3660836	4082483	1627953	1943028	1452924	6259862	5835220	7816972	2286568	2531452	2326327	7284684	6957487	7017613	4044255	4175969	3322357	6100181	10060646	8251593	9653571	5367550	4842716	8724673	10227565	9668941	8203036	7488892	9091713	8856898	7890565	7795615	13176111	8272316	9094934
mt274	430451	400164	702350	221289	198415	172321	350115	396878	371141	149005	622233	206485	426534	398081	490912	207896	233771	194882	689464	626560	599934	214488	288816	228499	811207	809796	668496	278585	335002	288842	302391	877865	1147060	324286	271093	219684	1781644	1653537	1853094	437560	491712	470791	1856601	2021274	2536873	543771	710248	500464
mt275	503260	589771	584040	488348	490550	540111	592215	597055	600712	510144	440575	517092	601137	573086	506877	450217	415440	439750	480473	525109	521368	428808	422079	397760	515218	459040	457289	410985	381861	420247	262819	394958	341638	362921	365403	432740	408381	361941	392791	296516	297515	290469	433004	391843	350960	243144	305379	266308
mt276	33810	9812	28120	41516	29532	46789	39190	41747	32847	22407	64172	44984	32989	41649	29845	40446	56582	37960	21567	26470	5460	42985	44819	43511	40087	9287	21551	28794	27609	47111	43045	4916	18267	37064	38985	50189	50078	20807	35180	45523	22287	35078	39916	95000	55886	32245	46269	30649
mt277	69057	76564	75691	76897	84292	73655	76930	96182	90344	81032	83182	82351	84808	86331	83021	86066	82883	77939	110934	NA	100732	93768	72406	69589	89534	84302	86009	85025	71270	77008	80912	89955	69630	110124	74942	82705	130711	129687	115841	93436	65193	79258	120796	136466	116917	53356	78154	100271
mt278	5574	3226	5415	6611	2795	5482	13826	7029	6171	3134	2242	2305	3598	7907	2580	3259	2028	4994	4210	4660	8186	2598	2692	2331	2216	2370	3022	2513	1984	2860	1957	4098	3199	2104	3594	6947	3052	3118	2917	1554	988	NA	5148	4749	5692	1906	4136	3508
mt279	568388	989170	632393	322623	191078	139091	377750	287204	590899	115238	183960	261311	452214	464460	923280	95409	55988	109897	480514	475340	344176	138085	98012	85075	313090	508846	370059	110898	56978	61517	314193	530223	795673	175270	277851	296374	565886	553988	719577	382734	549577	370474	606170	976477	561089	581139	779921	685509
mt280	27411	52534	37884	4914	4212	4445	12559	22565	27036	2003	6115	2724	16342	10725	28573	3642	1575	3058	22757	6595	23215	1495	5006	4373	13279	16299	15276	2203	1016	4381	2983	9571	10058	2187	1977	3373	10255	11834	21716	1314	2394	10983	11626	11115	10358	1269	3912	3539
mt281	8971	5786	6759	8645	10284	7460	20631	5743	9732	3187	4838	1217	4098	7187	4390	4403	5329	6441	6519	9437	4776	4234	5996	5664	6169	7829	4124	5249	1724	5580	7124	4132	5757	3038	4956	2580	14878	14322	8255	11193	6926	6159	13620	22485	14340	6636	5320	2663
mt282	13100	20697	22504	8366	11577	6762	13935	28453	21050	15015	15560	12242	33082	21739	28586	12672	10259	15536	23321	18496	24721	17130	15761	14834	14972	34553	43288	13756	14535	19833	19885	13729	21624	5788	14556	15993	11115	17466	17668	17203	21478	16851	18323	17388	7576	18229	24413	11093
mt283	193872	178912	209163	264711	311690	297872	175555	203938	171570	295345	293986	317865	190361	147143	135689	305567	283999	368319	187545	179839	145584	328249	323698	260285	175591	180786	148939	268104	273445	286170	257103	166114	157327	283385	284641	305669	219436	205248	163731	287666	298837	277810	215457	218418	254770	355213	373046	325764
mt284	311324	391681	405635	250503	338913	183495	244313	286821	329753	264297	423343	301624	257425	303185	329701	209480	205715	277928	394926	347599	285661	262492	211118	185734	327175	338128	335654	202090	199132	166803	299333	528477	394101	266482	223838	184501	405900	397555	311794	336067	251132	231404	479567	438041	420098	260475	307521	346941
mt285	132708	162055	192035	142979	150178	161017	138571	135334	206250	139215	118377	176881	216743	164581	164635	185723	177674	183233	178244	192231	198872	229476	201277	233269	230002	232553	264274	256962	267626	248650	242699	290962	314424	227335	259558	287092	278179	262694	309178	281806	303916	278566	265916	314229	283911	236262	286780	286818
mt286	3366924	2396372	3023877	1692927	1991964	1920222	2966079	2231958	2880861	1719458	2261841	2061260	3948033	5724249	3138043	2431025	2490975	2124013	4890898	3243895	3130287	3253873	2283839	2379364	6066606	6742765	4314218	2371732	2384107	1967870	1924244	15011837	12700039	1881600	1798614	1836856	27448803	22026940	19563053	2190466	2443195	2696380	24848256	31419211	11483409	2224355	2000258	2087325
mt287	16230	22191	29012	21761	31143	25838	19811	34003	25169	17793	15127	28795	31794	25604	30834	21334	20306	25273	27945	26122	20240	19363	16755	28526	27081	25960	25387	27215	23694	32892	24353	12169	12775	24436	23825	23500	12462	3951	16370	15903	24611	15868	4707	7950	3544	13176	26935	20572
mt288	61548	101456	57450	3367	8810	7316	87250	60603	101915	3564	8956	6536	60788	51667	124287	8228	4615	2141	61176	103258	78769	1701	5985	8009	97919	61331	93493	1935	10734	5730	1951	50198	95315	6546	5775	4613	70371	115312	93461	6841	4644	3468	79155	57556	59295	4394	4218	4979
mt289	1223610	1367628	1286045	1449208	1208256	1291728	1055983	969918	981555	1171964	1129942	1079473	1010304	921112	843781	1106135	1151045	1026709	1114645	1084162	975635	1068624	1407817	1121228	942290	1292622	861587	1072630	1192366	984088	1166995	1214126	1200614	1772968	1088414	1281770	1302116	1185421	1450938	1361712	1468654	1291369	1415615	1425643	1234665	1410666	1403651	1406786
mt290	517221	494399	545240	844358	888393	853207	475027	549874	511564	817234	862443	850155	583366	477763	469837	837142	798908	913656	496771	469059	457165	900171	970091	819251	477270	486034	477185	837188	786918	871011	824720	446307	511158	752777	873481	944229	694343	677510	591089	940742	1001331	937268	645862	618269	673721	1019359	1030119	992725
mt291	1326798	1349421	1426715	2087495	2244274	2107362	1237137	1317055	1226743	1965961	2058567	2233726	1479865	1232158	1159780	2019436	2056553	2219973	1323524	1314385	1133492	2446028	2410461	1942959	1323125	1291576	1166840	2084966	2023131	2125544	2114459	1157650	1268256	1996970	2223986	2211864	1765299	1656899	1486494	2465336	2389383	2344463	1738352	1623067	1676085	2495486	2685692	2567092
mt292	12187306	12119477	12063754	10318476	9030931	7601606	11348750	9330205	13326530	6584168	8572832	10340164	12720655	11269508	10903162	8253291	7381193	8621979	11457259	8683157	10601786	7858950	7451705	7084501	11464669	10218489	9666870	7235041	7012227	6558962	3808769	14632873	13217863	4228255	4213560	4270061	12155711	12238629	11687307	3181949	7295211	3840600	12164830	11234517	9395429	3343650	3214148	4025739
mt293	10591667	12689394	10826112	18546648	16735384	14467368	10744532	10652884	11241272	17512819	16346388	19039938	10624181	11069784	8246327	14568871	16650462	16553145	8990933	10572341	9053397	10314593	16785699	15807457	10036360	11920347	9575100	15916039	17157084	19117316	16449759	7095981	10748726	17569234	20147052	19176742	9045796	5150065	4956882	15941999	16869662	13907963	9162597	4054863	7452446	14928298	16033193	19703649
mt294	133183	131916	165143	228969	233738	218928	152480	148526	127080	229152	197670	227163	149935	133700	114511	226508	222620	234238	127666	109054	116561	211207	252464	212168	116069	148925	109993	220301	191185	198152	241521	134195	124641	217459	207853	250801	168531	186093	136190	273328	232255	204384	170177	158326	166631	240614	304657	253346
mt295	6770795	5892883	6954446	5448746	5355862	5371907	7176152	7292594	6468964	5615137	5104113	5568119	7222306	6615291	5706148	5532551	4901808	5500758	6081359	6190276	5328034	5307897	5027939	5338377	5489429	5676089	4849019	4919157	4952888	4736336	4604287	4363380	4516965	4857451	5058784	4682782	4887789	4762133	4521808	5251681	5868430	4703989	4906605	5422713	4754464	5048213	4988802	4902470
mt296	32606	27151	34443	28707	28304	43449	35337	30641	25818	17666	32765	25718	39547	27772	24604	30810	19907	29797	25066	31208	20503	32487	25210	25308	28284	24826	26028	27289	26182	21310	32431	33650	30918	30054	37275	27200	34674	41791	35917	14982	24310	21279	25854	30830	43308	31688	26407	20143
mt297	150433	202025	191490	311456	163426	170882	198022	214052	207567	129228	167339	148818	167350	160633	191944	150484	159943	164736	254022	261029	269137	138562	145292	160424	135440	159691	160382	143899	153041	141257	148717	153587	172191	121539	121807	110561	1356413	5034195	4146367	154010	147285	121270	2696185	4226441	9610425	189845	159799	134360
mt298	1236437	874450	961915	845993	855186	1121381	899426	823992	966133	642054	982228	971343	1171170	1072206	926250	1066552	739699	1077999	866571	1148059	951548	1253482	1022941	961926	946132	888839	934969	1008312	934837	774246	815659	1129476	1042859	875437	1088328	898587	1204762	1191447	1245839	644765	827278	926799	1102477	1235029	1467928	796500	953610	830238
mt299	1692716	2112893	1922209	1474450	1822575	1517193	1970320	1857309	1925341	1687075	1600595	1582479	2087292	2045788	1655809	1450373	1303517	1593875	1706873	1734063	1458119	1468939	1393098	1360889	1703583	1794324	1704733	1198262	1241683	1393241	1150835	1439463	1428856	982900	1532142	1346442	1737279	1863340	1621475	1337837	1389947	1120661	1431888	1543467	1578779	1241623	1398583	1273007
mt300	30393	31156	34529	10489	3419	5227	19473	17922	15877	1870	1847	3776	20435	14094	14874	5884	8627	3745	17521	13286	6958	4035	11863	2814	7464	11644	10596	5352	10733	7548	28453	6181	32094	33990	44813	41871	88902	37753	32724	53332	72212	67380	72846	61190	59891	89101	121196	154026
mt301	42295498	21661356	20496480	13069807	23213008	14555121	15133075	18192720	19899167	6989776	8044236	10314819	8975785	9524893	12798629	7073818	5429947	6866717	32350925	34860343	34122553	11250420	9388971	9623241	9577934	8540245	7962961	6716864	7333143	7921822	5479894	7009333	8294820	7072098	7767274	5032213	10202284	9557407	12592109	7246063	6869603	4695880	13063714	10738103	14851172	4889113	6242539	6227147
mt302	2536779	1567407	1556836	934829	1462471	993415	1113394	1477964	1412281	520244	569272	686075	654593	716557	895563	454345	394907	446167	1879119	2053985	2090285	639390	575011	599250	672564	598127	589115	417051	438335	460071	343366	443467	537713	404701	426006	295390	540299	515360	651039	387533	349295	235239	603903	528665	702418	341823	467308	505205
mt303	3610	3566	2974	4006	2322	2543	5604	3070	4611	2126	4123	2142	8899	6779	3113	4223	3181	1322	6691	1942	6538	2884	3707	2801	4964	6056	5083	2332	2973	2728	2431	12053	5728	6958	2104	3977	103501	13896	11511	4848	7586	14474	41461	238354	160133	25966	53706	40760
mt304	26817	27728	28254	8889	14795	8964	40651	54857	45582	8786	14089	8128	82491	122517	88375	10387	12138	15476	89754	85541	71269	22045	14708	13328	125639	124596	122307	17467	8127	17368	28045	188625	201723	9775	26242	18234	365421	280914	246995	11800	45330	33215	232415	466090	384473	10511	14982	31697
mt305	21782	6805	23261	37385	26431	20025	17221	31423	28787	23518	13661	14258	14544	8421	12049	16381	22702	11776	15513	20960	14980	18347	22566	21754	18821	11948	12352	32903	28081	27605	52066	31186	31347	112529	129341	120211	69523	59847	47472	218472	179257	118554	73734	82546	95023	306840	316878	254064
mt306	280877	304517	310975	173169	178952	96889	203777	248200	227368	62753	92764	84168	235878	321449	311013	55516	54252	82791	204180	165614	193380	116890	64262	55880	332767	328455	322495	84881	55272	53293	131208	553439	593092	52538	94186	69088	1397211	953732	667708	54661	200883	157834	812410	1590081	1273616	47983	80602	168820
mt307	34606	47101	41373	41932	47710	63867	50620	47309	34554	55523	40351	41134	33971	47501	44527	60893	61108	45533	49865	40527	45462	45305	66554	45153	46579	49086	55850	57169	55690	51570	61141	51516	61165	97588	55097	46853	83448	66560	65604	50084	38769	60809	80055	67992	62002	43081	45739	48648
mt308	81470	74900	74132	54206	87495	65313	54858	94943	96248	80182	83374	76091	53955	73075	88600	79613	88091	74868	62023	107468	80123	59727	60846	58558	83633	66353	103152	70409	67754	83301	100673	114745	95056	103196	67411	69103	89123	95138	78797	80841	78286	79842	109775	83701	77784	74073	78032	81980
mt309	150448	214806	184423	119214	103305	77757	140333	110987	123538	97339	119191	135849	132606	93738	191647	60092	51853	97029	170417	132579	98093	80004	82891	69599	111923	167130	119231	66913	58691	39905	85938	155595	173465	65187	72308	83699	188482	153845	143384	94748	131081	97896	145133	181590	203027	113113	119062	114400
mt310	17792	37599	31742	42109	32566	25214	23588	22911	24853	24189	33604	28874	25999	19130	20386	27997	32432	20699	27415	22671	19577	22333	27021	23756	14593	17302	21627	31125	34292	29810	30860	21660	25565	39640	26704	25523	29481	28546	25408	32931	26294	26891	27171	27602	31193	20495	27675	28011
mt311	32230	36508	34783	34095	30800	33288	20055	25105	21418	24153	20090	23785	21441	17495	29090	26055	35107	28347	21978	16174	16665	23985	25443	25222	15385	20120	25911	32664	27438	32631	35495	29041	18698	39113	24598	28638	20757	26482	23416	31008	24742	31461	25713	20891	20606	29867	27759	18245
mt312	18522	24962	21749	20879	29518	20111	15073	19294	20622	17513	17662	20935	15710	13918	20351	18075	26538	19292	19710	15865	12461	17392	25083	20626	16527	16976	17349	24537	25295	25404	23614	14739	18730	23256	24977	14612	17375	19565	14570	26119	21744	17222	22036	22274	25756	19605	13798	18189
mt313	45790	14624	16539	38951	28854	22473	14258	19829	18501	16857	20053	27699	21803	14212	19822	17302	21507	35810	15878	7291	11219	19823	52174	15525	20029	12063	43348	32174	9743	19095	16506	10310	13627	12439	5604	28904	84369	11987	11079	35473	30551	43400	16217	6521	68917	28495	41703	31753
mt314	2994273	4138153	3949318	2908843	2574098	2067977	2914124	2822844	3381148	2354950	2837232	3139314	3193863	3012049	4313162	2112465	1831093	2520884	3991672	3833570	2742779	2499918	2416446	2040701	2821551	3646692	3337681	1820898	1730125	1698169	2598991	3669115	3920658	1991356	2098527	2394504	4215479	3414670	3845861	2751401	3429701	2776676	3987594	4489843	4835752	3385819	3532983	3224841
mt315	2495	4091	4805	3271	4424	3803	1928	2403	3528	3424	1954	3968	7885	7566	3440	3926	3698	3119	6672	17467	3720	2261	4924	5651	5853	12531	8908	3785	7502	6572	6615	5172	6786	8727	9968	8754	8751	5462	8723	11275	12837	9601	2412	4060	6708	5301	13401	7851
mt316	9379	391229	6944	65745	71926	60287	4408	6479	5004	67391	53772	48450	5799	4558	5034	43293	48102	52711	2687	1208	4085	37545	33461	40743	4996	4038	2406	24337	23163	26064	20911	1237	3447	16417	28269	26928	3043	2422	3754	16856	15330	12196	5310	4561	7136	15048	17504	12200
mt317	6904	4738	4253	3364	1780	4215	4895	3895	5007	2468	2501	3988	22425	14685	14668	4050	5561	4353	27682	38504	22930	3963	3039	3492	23073	29856	23166	6224	7551	5625	7614	20163	22996	6333	7780	5515	24673	19950	13149	14881	12465	12184	13130	11687	7165	10445	9470	13557
mt318	2764	6038	7830	2528	7009	3188	7516	4265	6389	8267	8559	7037	7738	3714	4057	9360	4364	2150	10505	13961	11478	14758	10202	8317	6140	12995	4479	7573	10581	7542	3903	9782	4868	10855	8157	5581	3646	8653	10261	2073	2544	11922	7362	10494	4901	3788	7665	6018
mt319	4124145	3856307	4191062	2974186	3864217	3596990	3669767	3718485	3653658	3837644	3525381	3278071	3401219	4043227	3115463	3498821	3286642	2976694	3037489	3183538	2495094	3387175	3543448	3001399	2739102	2331329	2402054	2682917	2528959	2691114	2021418	1942565	1855690	1378579	2487376	2523075	1699205	1643359	2073758	2194173	2608030	2103919	1472063	1578157	1630532	2181889	2360930	2287588
mt320	850066	848419	844044	354048	287334	265638	679963	840240	563413	241041	255683	254411	806520	702931	687278	196510	215873	221390	1136148	751099	822120	302363	415181	328056	1209086	1338446	1221447	441861	484176	515849	1102533	2281056	2346655	781541	854954	887863	4098862	3849643	4104296	1711392	1721608	1744701	5318159	5047277	4498897	1997110	2042972	2534178
mt321	753023	693371	737466	624905	594372	486744	723218	799128	663135	415593	464968	467183	652310	570158	537768	420710	361876	392830	678750	570061	627667	490722	472795	437443	736138	856438	646163	436104	453948	440908	624550	867150	760758	260041	450377	490142	1104172	1107831	1086785	655850	701665	762480	1604904	897630	741395	713059	719114	1161434
mt322	42380	41491	48782	38296	258307	57910	35959	51381	41451	36807	35245	36216	35150	41649	37688	42690	43259	41332	43871	34946	32904	45407	46863	38124	42174	41091	37627	41033	6639	4367	32588	28740	27959	91386	31035	31860	33542	17185	26882	29438	33955	18767	23979	21512	23260	43962	46824	34500
mt323	5106385	4526094	6248083	4213545	4290540	3693044	5684030	5129505	5003064	3255394	4456782	4933873	5326856	4907260	5238797	3500814	3006660	5637274	6914756	6617249	6957262	3339274	5414461	3603464	6235307	7470458	9009109	4057745	4472211	4816712	5949509	8253935	14746550	5099766	5225301	5410529	9789711	9646001	9561059	5990178	7507811	6262817	9967832	9180952	9191946	10076643	7300378	8256659
mt324	290317	258976	341154	214489	228857	176792	329069	262507	265782	153611	223257	328959	242640	259144	253174	199234	139852	470910	351309	318651	355894	169895	307171	187699	289141	470568	593010	201024	224718	268336	295457	371860	1432462	257587	297605	271681	487172	473129	438029	296651	367298	275207	496038	467999	436689	788326	359920	430847
mt325	258941	209563	95269	19274	7097	23758	293976	29868	75858	7631	20463	22907	2177623	2040608	1346616	235033	244984	244093	8496914	7432400	5948791	719181	704855	707911	10867954	13420186	9996831	1514335	1765749	1154106	1538649	18039532	18336321	434063	990467	870028	32735275	27177494	17416928	1075382	912128	1519800	18375557	22985785	28454275	3289054	3497739	2449827
mt326	195226	158427	210186	167091	217700	171288	147410	240116	126171	206010	260718	166691	585939	478392	600032	300833	365546	342722	1112087	776064	808411	357832	325684	369145	823488	839302	960814	297287	384517	234095	418414	1397440	1037193	647540	183559	181217	531438	478941	636507	273374	172957	299327	716449	654921	435782	221829	215188	237199
mt327	140723	112354	120793	219955	250474	203003	185968	131260	132968	217736	212675	291300	343865	252169	113593	243917	203054	234438	210791	102156	129313	226522	255303	242283	192790	211314	207524	263170	295394	311569	258384	116867	183430	501352	336602	329965	178217	177516	194022	317011	498981	337617	182348	243560	190621	340333	363439	397510
mt328	264394	473862	341771	35380	24555	51140	380233	211190	212143	15010	30410	19947	4230787	3465533	2341073	236816	188772	196108	8554618	8051686	5358713	530307	737504	834643	8754518	12517623	8332053	988035	1031579	812156	812656	7516075	8166617	717379	1122639	1026703	7002803	5287416	6391386	1964326	2325940	1981426	5312745	4759267	6359602	2212364	2620120	2096655
mt329	160954	205293	187725	89562	104690	103267	513157	147713	183459	66892	67004	70859	906526	433432	251019	169241	124121	99113	438048	395798	272373	128904	166146	130830	504645	670221	462378	128857	143692	132621	111748	598674	825949	258305	233213	305409	1144286	1114627	981612	280528	226093	228984	886825	1354380	1640515	317957	347680	255623
mt330	96446	10913	4087	6367	3202	3524	11632	4053	10153	1910	1173	1396	394624	141945	101839	19790	24369	27661	1755884	1219232	683020	84979	64239	59727	2302029	2421418	1837009	130174	221821	124958	115387	11683055	9891205	22104	61879	63250	18514929	34838077	33872577	103881	119003	136381	30750499	28372093	16307511	107919	88191	134678
mt331	28947	40898	39922	35675	35343	19459	33820	26019	18926	21297	25735	30850	30373	20269	30163	15477	19369	16359	20617	18504	13583	9197	20464	13821	23122	20138	19912	17859	23314	15038	25383	29145	26127	27588	29867	36711	116547	75739	57676	37366	45645	38276	88167	109626	161617	68712	75298	55354
mt332	248972	267164	233266	269817	234644	205910	278008	267037	272337	229304	220941	233861	406123	346551	271171	257892	248052	301303	712527	530294	439285	373026	417313	342097	982058	995211	871037	233232	540152	169581	174794	2250413	2838057	326907	145415	184325	9926697	10671256	9251642	242685	260635	331452	14501224	10379976	10659083	630798	674819	658798
mt333	22082	4686	10601	5878	3031	3597	6946	13662	10693	11229	10594	15950	7885	7335	5194	3057	4059	1118	4146	15799	12852	6945	4369	1833	9347	9185	10551	6835	2952	4763	4173	10033	12649	7616	15847	6476	4712	4885	3249	2194	4744	7389	17841	52057	11313	11517	6898	10371
mt334	258256	268636	235309	5069	10184	3268	238598	211803	143263	11437	5154	10723	199321	209154	116857	3857	2307	4168	122533	99381	176308	9289	2443	1731	149371	193719	264985	4169	4196	2574	13986	164984	164750	14380	9790	12643	337191	333340	425982	26416	27654	42966	426405	319054	374349	99035	100488	89142
mt335	56867	56040	53641	54142	56003	54376	46914	56157	52034	49333	47486	48052	47889	52509	49892	49117	50390	48118	57466	60569	53954	48817	51165	52662	59452	51237	58562	53467	48518	53423	45159	55577	49436	47017	55095	49236	53389	50265	56173	52348	49183	49658	45077	46804	48435	45654	48109	51469
mt336	1121562	995168	1414655	109681	191780	102959	771664	941627	661545	61877	78541	95454	943000	661703	736389	62719	39293	54955	1059042	553375	879702	35990	55987	44009	1286339	874951	908799	55486	53228	51573	119259	1557108	1256808	226212	81968	99658	2769713	2534939	2232726	113190	147442	106790	3518184	2986708	3466926	230774	268492	233112
mt337	17356	29381	28089	24965	16602	18656	34133	34550	25630	26873	22324	24931	28920	25355	20165	18977	19070	25264	15178	28299	23536	30272	25311	24972	25804	21923	27452	28452	23312	24972	23107	18362	19583	17590	35705	23416	22123	10703	20499	20295	25078	21548	13926	13466	7852	18284	3661	23208
mt338	21591	14572	18626	22033	23900	19966	16259	19572	11183	20716	28232	17287	14653	18491	24681	17842	5158	14596	14237	22496	11578	19896	7439	9561	20433	25764	18696	19989	17943	19698	14885	23487	21551	12421	20870	12774	31320	33364	29415	24627	22826	12275	23519	44097	38202	18814	27122	22438
mt339	5955	12676	21457	9428	4911	5846	9042	9486	19664	8030	9361	10665	9298	8322	14233	5633	9878	8498	10755	3744	13352	11954	5962	8553	13753	7705	14361	8432	16023	17927	11490	14210	15217	9928	20515	7578	53803	39128	30266	14383	4730	19605	58981	102014	75438	8227	23325	11028
mt340	244999	318189	508416	157584	131598	107358	694920	134920	197597	141956	140899	176109	799769	242848	232671	194540	186920	172386	442669	508443	321405	226188	216677	234971	820283	921725	716955	310155	313327	285790	539450	2505398	3034775	466505	553087	408140	4375467	4255600	3802166	631841	523348	586821	4486339	5739558	7582240	495933	628251	552124
mt341	36042	28488	31164	64339	74625	71104	25877	16667	31539	48712	53779	55745	25267	35869	20492	66291	59390	58528	63444	78116	61043	78175	80447	87655	133885	208712	126479	132113	122031	144621	342283	259766	250515	193621	596740	568041	851028	584362	653561	684827	599414	521564	919434	1099377	1086911	1503032	1802457	1511011
mt342	45745	72786	84787	28838	34890	36816	56321	66477	32012	24384	31671	49413	28086	32718	37056	21449	24331	28680	68117	44442	33991	32832	59041	29274	45926	40361	90916	13585	42070	29902	18455	61464	241301	29259	27480	28132	230354	621542	232962	20688	36115	33788	460428	346412	767317	21778	23863	57503
mt343	213543	286229	243235	160453	163531	127062	307442	301927	295486	127803	147207	143778	419120	380187	339909	131974	129106	136007	797343	726171	665108	183357	242260	206541	739532	845906	669748	306534	327155	295563	337687	696513	933616	324161	405716	404097	1012178	852225	754339	379910	451093	394644	958631	817252	912079	479743	566943	556292
mt344	15734	7492	16864	15144	10491	12821	15873	10378	16486	7384	12257	14855	10096	16341	6229	8312	16447	15981	13401	9937	15478	14750	15837	8450	7725	16990	9012	11700	11916	11362	8140	9598	13751	386127	13149	7844	11201	13803	13784	10663	14044	7402	16294	7573	7493	13542	7515	16330
mt345	3069	4198	4568	533833	573126	515749	2913	3551	12969	531720	585316	570140	3793	2581	3730	488817	528119	507589	8448	6841	6049	473595	473642	513660	5363	3037	3722	389469	413049	412113	357579	5943	7528	307770	431038	462450	15651	3502	18671	370628	429227	325545	4602	6963	5601	316826	317260	349700
mt346	16500205	16160803	18567756	8499602	25632236	10181576	17843567	18089897	18192001	48269919	9831124	29991091	20583975	18588882	19499583	14480490	13257342	33591009	20088958	28516151	19799341	36446456	35437433	33269268	32117563	20368710	19791029	51799117	47154817	54050830	44171250	20173785	21092614	39817304	51763268	53294515	30180134	26694030	37659432	54148988	55296144	52322285	25001461	32170483	36575427	57943753	57559889	57142272
mt347	11301323	11409526	13268835	16530883	17682634	32222462	12630434	12895164	12738932	33998387	18203701	20866679	14311694	13069189	14044133	19842927	21991553	21409669	14235684	19842079	13972944	21962396	23710775	21830451	14919317	14573655	14512816	36087824	34006993	38590745	31438393	20217833	21031643	27461743	36344108	37348395	31466330	28240018	26643075	38618473	38506140	36366057	26406852	33973325	36854397	41698218	40636125	39056814
mt348	157029	131182	138248	147342	164144	171967	185882	180347	248690	180321	208370	162886	167481	212118	222728	201346	177252	175126	197113	213880	197762	238236	201184	226027	196931	205166	250699	207470	203684	188978	204322	291488	242586	196525	215996	235507	264208	334174	259723	207697	205599	212768	272895	362115	304527	215876	184085	183952
mt349	194692	225197	280631	319298	259950	256356	268048	146845	159885	242673	228204	265128	499946	200158	237697	277220	271243	252279	327699	158257	295760	295376	187709	240601	300983	281844	151352	232245	271452	248910	257179	266799	207929	394121	141090	326399	315703	468195	384430	281404	266061	232152	378058	341126	411331	266128	316383	283924
mt350	8822918	9127474	10852200	9726146	3526562	4463064	7248592	8004312	6137386	1985952	1814382	3665579	7420814	4974467	9077904	2894851	2973131	7853804	5946928	4648281	8233546	1842592	2614492	1888920	9091994	9657602	8164859	1812367	2581205	1727917	6818407	22253413	36126196	3431569	7113104	6458557	68290121	83566427	82493139	18469998	17334546	14610446	88979436	85489017	90271529	31160935	36542537	24579162
mt351	928968	1142573	1502109	712485	349406	546581	646349	466136	771453	158870	172266	577808	858254	452328	1764067	190287	262320	313883	650930	316584	743816	166338	237598	103103	472525	659615	491545	165393	241071	94177	418179	648082	834462	284403	226578	353900	4087491	6391525	6079011	1591897	1468250	2122122	8906372	8352679	9368667	4520394	5850942	4052884
mt352	3113989	3604007	4927572	2182714	1065948	1865242	1997942	1552101	2654150	636647	447986	1807496	2879548	1628578	5915641	564170	869824	912438	2127896	949726	2251804	507409	772705	246133	1880176	2233782	1682876	608957	864045	328690	1316529	2297785	2787304	1016094	862838	1107753	13505952	21993804	22201917	5322882	5085336	6823768	30751438	28922861	32795059	15037724	19754532	13447672
mt353	113782	177236	147082	91589	61462	67521	108662	84016	122025	42612	35658	89765	116090	100656	243665	45050	38982	46315	151900	96764	229238	41947	32765	20703	135679	168806	123073	46316	32675	17607	133185	285044	339185	87866	77581	77732	1195030	1543883	1637316	403569	332371	402128	2326482	2128352	2152022	855477	1026447	804995
mt354	7046020	7366574	8568485	7591022	2851172	3502707	5771776	6295032	4913185	1569395	1412416	2801103	5735407	3876096	7298993	2326016	2303712	6084445	4436205	3493009	6104286	1413314	1970425	1447736	7127337	7446293	6215534	1400073	1961418	1308656	5169455	17538467	28134762	2689263	5410538	5021721	52127660	62136446	60159752	14250276	13474116	11399715	69732562	64450066	68797198	24067129	28121162	19345058
mt355	150267	115012	114853	255083	167326	125078	247427	105243	246428	129678	279157	239483	324127	374957	359044	427387	208015	345898	244702	300182	277772	664328	379435	386571	287629	348503	298105	348230	311550	235044	295307	341538	310385	266725	236070	257583	347673	387808	459913	170020	356376	352725	318751	392032	472056	248410	131930	149325
mt356	9065	8696	5863	12464	14647	14031	16537	19814	24531	19446	16873	11111	29622	19123	13143	15704	25295	16015	26954	24643	21216	22377	21131	14036	22074	19810	17235	24382	17487	18364	23226	12958	11167	29766	22459	30257	10440	9996	17935	22777	20117	24717	18590	7062	14072	31498	30714	26794
mt357	110275	108147	96973	111685	125201	129358	100765	98229	134568	134754	128528	104808	134979	128290	83790	112306	98172	82621	109363	106869	89333	99503	111689	103928	75695	110343	81936	77731	85464	99837	90556	101960	85225	143235	111015	124675	136693	121061	125459	141031	167213	134309	148662	140615	141890	185001	224379	189448
mt358	3459605	3332105	3617751	3426588	3217126	3658447	4079122	4272017	3930525	3841356	3873547	3554707	4095767	4040051	3918790	2646803	4069810	3941860	4001419	4116198	3790517	3911384	3913046	4067200	3659779	3994387	4221209	3898496	3864038	4410597	3973216	4493123	4260603	3499297	4351271	4005535	4128271	4669873	4395939	4069847	4264033	4154016	4566813	4772240	4537742	4627842	4290365	4229198
mt359	140649	149240	181931	65777	85614	88083	290067	314401	320183	82375	120374	151458	211622	202664	182347	109161	99452	96309	228309	192350	196490	88378	109376	93810	210262	218996	227257	115396	98008	137253	152873	227763	232702	107080	149998	146090	586040	548757	364463	182040	159604	170862	420177	522554	465325	188106	192900	192917
mt360	2511287	2474101	2781093	2387530	2378188	2513749	2762130	2688212	2907701	2585588	2676686	3029061	2907531	2158136	3143911	2458109	3037275	2397133	2670794	2490397	2467292	2727718	2173373	2326518	2390915	2131742	2251745	2841572	2378720	2225759	2372353	2214023	2201790	4157542	2210280	1982552	2219419	1872340	2114762	1908087	1773012	2000154	1868724	1508278	1985139	1752625	1919114	1961800
mt361	37024	24587	22750	430853	401045	491878	35262	30702	25859	595821	633500	544267	20433	19946	27706	540790	575069	605007	22843	29551	38061	660701	423905	495059	30620	42822	36260	535700	564262	713618	577189	45289	51897	637333	716840	678021	95259	61942	109068	619487	516370	557117	103059	141441	137014	488465	534759	488167
mt362	18725	15960	17058	24512	24819	30432	22531	29056	21746	43020	29631	25956	25920	24123	28420	32255	49219	37214	32272	39652	27991	49939	26794	35673	28242	29629	23814	41671	42402	49840	32739	19556	24161	45799	55042	44355	25114	23138	27932	32206	44868	41551	24183	29352	23050	44548	38082	32814
mt363	86155	129826	104937	132814	102987	113726	94551	147314	105819	103582	86592	114235	106803	98092	118635	79115	91851	89117	145766	120248	78565	75127	87627	103965	120086	113289	115415	103511	76532	132739	99911	117339	123644	82912	96847	109471	104760	75703	100726	100925	96320	92107	91371	90351	88212	80034	76109	84735
mt364	3155785	3394241	3177695	2079116	1954779	1867476	3239577	3456664	3423208	1712778	1811674	2183743	3749950	3065039	3968884	1574011	1509443	1858531	4034875	3722094	3416037	1732232	1790940	1819934	3681811	3426420	3296509	1890175	1838993	1817121	1769073	3457530	3473646	3048719	2077244	2008958	3615882	3676265	3271326	2057065	2120209	2211163	3291366	3168242	3691655	1903298	2095128	2105976
mt365	233048	317878	271199	180873	175658	181854	236003	263569	251229	172491	149240	205253	264571	186494	307728	168520	146252	123054	287066	284245	270083	153316	145413	235612	315228	267141	235331	162232	186809	152128	181821	277779	311681	217805	221098	184788	419705	353652	306241	220802	217233	232628	320710	306996	251448	262962	234347	267094
mt366	471699	466044	397005	251538	208682	222840	459478	418821	413259	274619	206501	208271	378428	371866	343709	195644	196719	186861	271941	417069	389405	263209	169102	193364	345544	312151	316252	196725	159403	189450	164709	302291	325848	299997	221905	319983	230367	297056	231278	210135	202088	199318	211693	237730	331039	191573	218766	194965
mt367	631725	732215	515504	534875	590413	556785	1860773	1931281	2280322	1040039	1399573	1920589	2237290	1869549	2350742	1324366	1808362	1733234	1675766	1891003	2351385	1444030	1380511	1426884	1515493	1650138	1401905	1734847	1574206	1335636	1041939	1223006	886717	3353865	1005347	1021236	464032	554968	569099	831161	634598	894961	407049	400044	357846	662170	565998	529728
mt368	1231772	1124898	1262859	1064710	1040930	1060247	1057572	1065083	1026932	948523	1146832	999539	1164009	1091993	1044690	1007865	977965	1127427	1209717	1163014	1302113	956985	1168761	941129	1141520	1134985	1224317	1009195	1078131	1015363	1156411	1235634	1180311	1037660	1093586	1109768	1295998	1296432	1314131	1163155	1269532	1176311	1373123	1329893	1376048	1226860	1249490	1278061
mt369	24061	14876	32710	16750	12818	16827	26883	27248	31629	9894	40935	31314	17835	38181	39846	22357	14014	41930	28720	54594	25910	45696	28044	46823	36952	48548	44636	19099	22282	4533	39366	38660	45809	21012	34581	16000	4169	39296	28388	30762	21498	25388	52406	38550	24717	40696	38659	37735
mt370	315033	281372	283312	110048	387749	192426	394878	329793	313292	162452	615009	374684	343274	331636	356293	183461	299137	436114	419346	279480	289913	172518	253001	176645	295214	337381	313917	182867	358343	257757	155566	275902	220263	200583	291374	140556	254441	348646	270550	270029	279320	257765	330026	319189	388150	260879	318046	381394
mt371	3278080	3278611	3377738	4443141	4668874	4716728	2990780	2803121	2952077	4127565	4737452	4460745	2984364	3082843	3016663	4311366	4707721	4191513	2951553	3363402	2686408	4192409	4486479	4303579	2441862	2357580	2319529	4241019	4261038	3995382	3277903	2382612	2374896	5073377	4541468	4245318	2449205	2266020	2341372	3503872	3467775	3696445	2565999	2553343	2845395	3429614	3629269	3813493
mt372	23671516	27134958	25788668	26938704	27606702	28314253	21229458	23041560	21041075	24333344	25399825	26432704	24307904	19423620	25287376	24314309	25149648	23781015	24250269	22308726	23773747	26994795	23881427	26567928	25570110	22530615	20693369	26978205	24639657	25118737	24755326	23172961	22990883	30353487	27576379	26536685	27413150	26510297	23354322	27580362	23884611	27506533	26990002	26593294	31173900	23711322	26565997	25223631
mt373	3700195	3616708	3913526	4125219	3273123	4201488	3106425	3360013	3104847	2724081	2585978	2986188	3190449	3011428	3235871	2312571	2358839	2121042	3565311	3117407	2883879	2210522	1949745	2225457	2971684	3206891	2900942	1962555	2085887	1987424	1914962	2490058	2991659	1127900	2020948	2634849	2286186	2948018	2292388	2102690	2423028	2388941	2444785	2216433	2199228	2106780	2568862	2685750
mt374	12834728	14727356	13144200	14325758	15677429	16141105	11404435	12278669	11914823	14330101	13655536	14799570	12018761	11854452	14383345	10946983	11218430	10729327	15011480	12862396	11271289	11459467	14054183	11562812	12796295	13297027	12877951	12643114	11278798	11861798	11267883	12669836	12687491	12625725	12465418	12645262	11345381	11156111	10857385	12198451	10440334	12118064	10389704	9761645	9922542	10732966	11417671	10891707
mt375	10254	21555	17061	14023	11453	13555	9879	10658	13826	15221	9136	16190	17332	12712	13180	12973	9451	15844	32685	16339	18376	9497	10331	18794	13466	21299	16043	15869	20181	15258	18305	18140	24708	29407	19639	17339	27552	28527	24690	23682	7917	13309	34150	28829	38074	14522	6878	24746
mt376	2506078	2800465	3219061	5368628	4327771	5105413	2689916	3229848	2890324	5324329	5112978	5955232	2953844	2765603	2819492	5391003	6120424	5937697	3521508	3370199	3217090	5647187	6098852	5651629	3359835	2888100	2712079	5759884	6142187	5804647	5654310	3334701	2810715	5593307	5660664	6014707	4728824	3649676	3744477	5722023	5411321	5283090	3715783	5455029	5026144	5561078	5707249	5331225
mt377	369646	334841	299669	67196	58379	63366	389722	546826	192573	48200	80334	67309	427053	364883	207630	38114	63698	58334	304294	280509	322242	96718	95955	69095	303059	149754	291931	76195	67296	72334	43311	214095	199306	39862	73163	77663	159645	289053	156082	64696	71463	69882	266562	109248	198081	60214	64568	115158
mt378	6652432	7865832	6997160	7414586	7369338	6544160	5872466	6137302	6064107	6899827	5211448	6519670	4866312	5008469	4492421	4309690	4941320	4635872	5068521	5479767	3790166	4372619	5884107	5161586	4252570	5566286	3756313	4011346	3865245	4504022	3687650	5077212	4998282	6366955	5073368	5554995	5625017	5783054	5234424	6170888	6075596	5311842	5548811	6262664	6909282	6095665	6234340	6037101
mt379	3961211	3776602	4257231	2141717	2405105	2233018	4603692	4319952	4103075	2401983	2235244	2155366	4166892	4212377	3644715	2143016	1992766	2062089	3809593	3825005	2969368	2208413	2868388	2168820	3434885	4097323	3600343	1835730	1812542	1923547	1963276	3076441	3270766	1268264	2372695	2219016	4355960	3902662	3562154	2871773	3163944	2503954	4258676	4686921	4024829	2836337	3035451	2943066
mt380	474451	490618	439509	785781	698173	649126	409273	460199	435158	762736	712842	787203	434850	500845	361833	650139	736211	739151	383987	436172	392251	422321	714697	646561	432431	524853	416720	746677	766333	886507	778092	298109	453214	770366	862978	830030	405969	239431	381587	713325	720335	581892	416945	278236	304229	676598	698176	834844

## Sheet: Table S3
Table S3. Result of correlation analysis between germination rate and metabolite content with Pearson correlation coefficient in two varieties.
Varieties	ID	PCC	P value	Class
NIP	mt001	0.755142	0.0825929	AA and derivative
NIP	mt002	0.323786	0.531293	AA and derivative
NIP	mt003	0.939345	0.00540696	AA and derivative
NIP	mt004	0.360264	0.482984	AA and derivative
NIP	mt005	0.921332	0.00903959	AA and derivative
NIP	mt006	0.858219	0.0287277	AA and derivative
NIP	mt007	0.683681	0.134262	AA and derivative
NIP	mt008	0.912782	0.0110787	AA and derivative
NIP	mt009	0.790415	0.0612855	AA and derivative
NIP	mt010	0.880857	0.0204471	AA and derivative
NIP	mt011	0.879672	0.0208472	AA and derivative
NIP	mt012	-0.879101	0.0210411	AA and derivative
NIP	mt013	-0.849263	0.03237	AA and derivative
NIP	mt014	0.728367	0.100655	AA and derivative
NIP	mt015	0.863358	0.026731	AA and derivative
NIP	mt016	0.661227	0.152711	AA and derivative
NIP	mt017	0.760947	0.0788892	AA and derivative
NIP	mt018	-0.57106	0.236524	AA and derivative
NIP	mt019	0.522753	0.287297	AA and derivative
NIP	mt020	0.521365	0.288812	AA and derivative
NIP	mt021	0.417513	0.41012	AA and derivative
NIP	mt022	0.300198	0.56323	AA and derivative
NIP	mt023	-0.798377	0.0568793	AA and derivative
NIP	mt024	0.928958	0.00739124	AA and derivative
NIP	mt025	0.937028	0.0058233	AA and derivative
NIP	mt026	0.877985	0.0214231	AA and derivative
NIP	mt027	0.947681	0.00403425	AA and derivative
NIP	mt028	0.928171	0.00755389	AA and derivative
NIP	mt029	0.900315	0.0144104	AA and derivative
NIP	mt030	0.8804	0.0206008	AA and derivative
NIP	mt031	0.915051	0.0105179	AA and derivative
NIP	mt032	-0.0701538	0.894942	AA and derivative
NIP	mt033	0.84809	0.0328622	AA and derivative
NIP	mt034	-0.861012	0.0276342	AA and derivative
NIP	mt035	0.282273	0.587836	AA and derivative
NIP	mt036	0.778654	0.0680688	AA and derivative
NIP	mt037	0.796499	0.0579054	AA and derivative
NIP	mt038	0.849856	0.0321224	AA and derivative
NIP	mt039	0.763876	0.0770495	AA and derivative
NIP	mt040	0.753708	0.0835194	AA and derivative
NIP	mt041	-0.379401	0.458205	AA and derivative
NIP	mt042	0.841932	0.0355037	AA and derivative
NIP	mt043	0.782305	0.0659282	AA and derivative
NIP	mt044	-0.737811	0.0941029	AA and derivative
NIP	mt045	-0.4148	0.413485	AA and derivative
NIP	mt046	0.421139	0.405638	AA and derivative
NIP	mt047	0.714064	0.11095	AA and derivative
NIP	mt048	-0.241814	0.644349	AA and derivative
NIP	mt049	0.742206	0.0911201	AA and derivative
NIP	mt050	-0.616803	0.192125	AA and derivative
NIP	mt051	0.882477	0.0199058	AA and derivative
NIP	mt052	0.727536	0.101242	AA and derivative
NIP	mt053	-0.300856	0.562332	AA and derivative
NIP	mt054	-0.648818	0.163338	AA and derivative
NIP	mt055	0.846536	0.0335198	AA and derivative
NIP	mt056	-0.726729	0.101812	AA and derivative
NIP	mt057	0.861699	0.0273681	AA and derivative
NIP	mt058	0.480345	0.334898	AA and derivative
NIP	mt059	0.988624	0.00019339	AA and derivative
NIP	mt060	-0.842342	0.0353247	AA and derivative
NIP	mt061	-0.243013	0.642656	AA and derivative
NIP	mt062	-0.284405	0.584895	AA and derivative
NIP	mt063	0.550964	0.25718	AA and derivative
NIP	mt064	-0.940719	0.00516724	AA and derivative
NIP	mt065	-0.905222	0.0130485	AA and derivative
NIP	mt066	-0.354277	0.490818	AA and derivative
NIP	mt067	0.787994	0.0626554	Alkaloid
NIP	mt068	0.767723	0.0746628	Alkaloid
NIP	mt069	0.819991	0.0456884	Alkaloid
NIP	mt070	0.632186	0.17805	Alkaloid
NIP	mt071	-0.664417	0.150028	Alkaloid
NIP	mt072	-0.269653	0.605324	Alkaloid
NIP	mt073	0.712241	0.112294	Alkaloid
NIP	mt074	-0.116325	0.8263	Flavonoid
NIP	mt075	-0.0879149	0.868467	Flavonoid
NIP	mt076	0.970169	0.00132153	Flavonoid
NIP	mt077	0.213498	0.684619	Flavonoid
NIP	mt078	-0.573073	0.234493	Flavonoid
NIP	mt079	0.0349424	0.947608	Flavonoid
NIP	mt080	0.850972	0.031659	Flavonoid
NIP	mt081	-0.453435	0.366461	Flavonoid
NIP	mt082	0.788461	0.0623898	Flavonoid
NIP	mt083	0.828518	0.0415876	Flavonoid
NIP	mt084	0.238723	0.648717	Flavonoid
NIP	mt085	0.524782	0.285089	Flavonoid
NIP	mt086	0.840507	0.0361284	Flavonoid
NIP	mt087	-0.845697	0.0338771	Flavonoid
NIP	mt088	0.143433	0.786327	Flavonoid
NIP	mt089	-0.169385	0.748352	Flavonoid
NIP	mt090	-0.782736	0.0656775	Flavonoid
NIP	mt091	0.805869	0.0528723	Flavonoid
NIP	mt092	0.870762	0.0239745	Flavonoid
NIP	mt093	-0.496467	0.316484	Flavonoid
NIP	mt094	0.424419	0.401597	Flavonoid
NIP	mt095	0.867506	0.0251689	Flavonoid
NIP	mt096	0.701276	0.120525	Flavonoid
NIP	mt097	0.835944	0.0381637	Flavonoid
NIP	mt098	-0.108467	0.837938	Flavonoid
NIP	mt099	-0.0439155	0.934169	Flavonoid
NIP	mt100	0.213705	0.684322	Flavonoid
NIP	mt101	0.206408	0.694785	Flavonoid
NIP	mt102	0.554757	0.253229	Flavonoid
NIP	mt103	0.289336	0.578107	Flavonoid
NIP	mt104	0.94146	0.00504009	Flavonoid
NIP	mt105	0.939047	0.00545973	Flavonoid
NIP	mt106	0.986469	0.000273403	Flavonoid
NIP	mt107	-0.280523	0.590253	Flavonoid
NIP	mt108	0.33411	0.517484	Flavonoid
NIP	mt109	-0.211047	0.688129	Flavonoid
NIP	mt110	0.287126	0.581146	Flavonoid
NIP	mt111	0.881862	0.0201104	Flavonoid
NIP	mt112	0.79877	0.0566661	Flavonoid
NIP	mt113	-0.317975	0.539112	Flavonoid
NIP	mt114	-0.178203	0.735525	Flavonoid
NIP	mt115	0.0544429	0.918416	Flavonoid
NIP	mt116	-0.150308	0.776236	Flavonoid
NIP	mt117	0.490289	0.323495	Flavonoid
NIP	mt118	-0.899627	0.0146065	Flavonoid
NIP	mt119	0.587125	0.220508	Flavonoid
NIP	mt120	0.615605	0.19324	Flavonoid
NIP	mt121	-0.620175	0.189002	Flavonoid
NIP	mt122	-0.559735	0.248081	Flavonoid
NIP	mt123	-0.532687	0.276546	Flavonoid
NIP	mt124	0.241893	0.644238	Flavonoid
NIP	mt125	0.0643293	0.903639	Flavonoid
NIP	mt126	0.142174	0.788175	Flavonoid
NIP	mt127	0.234064	0.655316	Flavonoid
NIP	mt128	-0.620755	0.188468	Flavonoid
NIP	mt129	-0.639648	0.171383	Flavonoid
NIP	mt130	-0.71674	0.108991	Flavonoid
NIP	mt131	0.554897	0.253084	Flavonoid
NIP	mt132	0.191053	0.716907	Flavonoid
NIP	mt133	-0.213274	0.68494	Flavonoid
NIP	mt134	0.685525	0.132792	Flavonoid
NIP	mt135	-0.685069	0.133155	Flavonoid
NIP	mt136	0.900106	0.0144699	Flavonoid
NIP	mt137	0.325387	0.529146	Flavonoid
NIP	mt138	0.300689	0.56256	Flavonoid
NIP	mt139	-0.620175	0.189002	Flavonoid
NIP	mt140	0.846488	0.0335399	Flavonoid
NIP	mt141	0.839885	0.0364029	Flavonoid
NIP	mt142	0.597681	0.210231	Flavonoid
NIP	mt143	0.329184	0.524059	Flavonoid
NIP	mt144	0.958846	0.00250567	Lipid
NIP	mt145	0.775562	0.0699057	Lipid
NIP	mt146	0.774973	0.0702586	Lipid
NIP	mt147	-0.454174	0.365581	Lipid
NIP	mt148	0.79419	0.0591776	Lipid
NIP	mt149	0.655236	0.157803	Lipid
NIP	mt150	-0.68791	0.130901	Lipid
NIP	mt151	-0.59599	0.211864	Lipid
NIP	mt152	-0.726725	0.101815	Lipid
NIP	mt153	-0.559334	0.248494	Lipid
NIP	mt154	-0.321658	0.534153	Lipid
NIP	mt155	0.398679	0.433666	Lipid
NIP	mt156	-0.162595	0.758256	Lipid
NIP	mt157	-0.847617	0.0330615	Lipid
NIP	mt158	-0.625972	0.183683	Lipid
NIP	mt159	0.352111	0.493662	Lipid
NIP	mt160	-0.636959	0.173774	Lipid
NIP	mt161	0.1562	0.767605	Lipid
NIP	mt162	0.801566	0.0551572	Lipid
NIP	mt163	0.939973	0.0052967	Lipid
NIP	mt164	-0.568502	0.239115	Lipid
NIP	mt165	-0.413891	0.414614	Lipid
NIP	mt166	-0.728503	0.10056	Lipid
NIP	mt167	-0.897677	0.0151694	Lipid
NIP	mt168	-0.843601	0.0347782	Lipid
NIP	mt169	-0.589669	0.218013	Lipid
NIP	mt170	-0.515115	0.295668	Lipid
NIP	mt171	0.439386	0.383335	Lipid
NIP	mt172	0.557898	0.249976	Lipid
NIP	mt173	-0.803713	0.0540116	Lipid
NIP	mt174	-0.720173	0.106499	Lipid
NIP	mt175	0.362658	0.479862	Lipid
NIP	mt176	0.380065	0.457352	Lipid
NIP	mt177	0.821067	0.0451613	Lipid
NIP	mt178	-0.458934	0.35993	Lipid
NIP	mt179	-0.707277	0.115989	Lipid
NIP	mt180	0.578965	0.228587	Lipid
NIP	mt181	-0.453497	0.366387	Lipid
NIP	mt182	-0.968302	0.00149119	Lipid
NIP	mt183	-0.121974	0.817947	Lipid
NIP	mt184	0.725294	0.10283	Lipid
NIP	mt185	-0.851566	0.0314137	Lipid
NIP	mt186	0.391017	0.443367	Lipid
NIP	mt187	0.837337	0.037537	Lipid
NIP	mt188	0.927106	0.00777655	Lipid
NIP	mt189	0.891762	0.0169392	Lipid
NIP	mt190	0.833773	0.0391504	Lipid
NIP	mt191	0.875543	0.0222705	Lipid
NIP	mt192	0.285575	0.583282	Lipid
NIP	mt193	0.723801	0.103894	Lipid
NIP	mt194	0.755782	0.0821805	Lipid
NIP	mt195	0.761389	0.0786101	Lipid
NIP	mt196	-0.968801	0.0014449	Lipid
NIP	mt197	-0.0252006	0.962207	Lipid
NIP	mt198	0.117193	0.825015	Lipid
NIP	mt199	-0.641458	0.169783	Lipid
NIP	mt200	-0.495073	0.318061	Lipid
NIP	mt201	-0.50573	0.306079	Lipid
NIP	mt202	-0.316215	0.541487	Lipid
NIP	mt203	-0.333333	0.518519	Lipid
NIP	mt204	-0.793647	0.0594789	Lipid
NIP	mt205	-0.626125	0.183543	Lipid
NIP	mt206	-0.90775	0.0123726	Lipid
NIP	mt207	0.651403	0.161099	Lipid
NIP	mt208	0.848326	0.0327629	Lipid
NIP	mt209	-0.537297	0.27161	Lipid
NIP	mt210	-0.579196	0.228357	Lipid
NIP	mt211	0.170477	0.746762	Lipid
NIP	mt212	0.529697	0.279766	Lipid
NIP	mt213	0.101093	0.848878	Lipid
NIP	mt214	-0.922238	0.00883535	Lipid
NIP	mt215	-0.861945	0.0272733	Lipid
NIP	mt216	0.608464	0.199939	Lipid
NIP	mt217	0.646269	0.165558	Lipid
NIP	mt218	-0.951228	0.00351002	Lipid
NIP	mt219	-0.593268	0.214503	Lipid
NIP	mt220	-0.942245	0.00490716	Lipid
NIP	mt221	-0.959039	0.00248235	Lipid
NIP	mt222	-0.85085	0.0317095	Lipid
NIP	mt223	-0.87709	0.0217319	Lipid
NIP	mt224	-0.913911	0.0107978	Lipid
NIP	mt225	0.712608	0.112023	Lipid
NIP	mt226	-0.0507026	0.924011	Lipid
NIP	mt227	0.506832	0.304849	Lipid
NIP	mt228	0.774819	0.0703505	Lipid
NIP	mt229	0.597331	0.210569	Lipid
NIP	mt230	-0.956178	0.00283851	Lipid
NIP	mt231	0.529037	0.280478	Lipid
NIP	mt232	-0.97051	0.00129171	Lipid
NIP	mt233	-0.929518	0.00727651	Lipid
NIP	mt234	-0.682725	0.135026	Lipid
NIP	mt235	-0.943849	0.00464085	Lipid
NIP	mt236	0.229836	0.661317	Lipid
NIP	mt237	-0.686858	0.131734	Lipid
NIP	mt238	-0.91678	0.0101001	Lipid
NIP	mt239	0.473859	0.342412	Lipid
NIP	mt240	0.937591	0.00572077	NA and derivative
NIP	mt241	0.858658	0.0285544	NA and derivative
NIP	mt242	0.585964	0.221651	NA and derivative
NIP	mt243	-0.0675989	0.898756	NA and derivative
NIP	mt244	0.879638	0.0208586	NA and derivative
NIP	mt245	-0.793946	0.0593128	NA and derivative
NIP	mt246	-0.761007	0.0788511	NA and derivative
NIP	mt247	0.2855	0.583386	NA and derivative
NIP	mt248	0.27734	0.594657	NA and derivative
NIP	mt249	0.191498	0.716264	NA and derivative
NIP	mt250	-0.0394249	0.940893	NA and derivative
NIP	mt251	0.40061	0.431232	NA and derivative
NIP	mt252	0.926792	0.00784294	NA and derivative
NIP	mt253	0.935944	0.00602341	NA and derivative
NIP	mt254	0.935311	0.00614171	NA and derivative
NIP	mt255	0.98728	0.000241668	NA and derivative
NIP	mt256	-0.896484	0.0155188	NA and derivative
NIP	mt257	0.956379	0.00281267	NA and derivative
NIP	mt258	0.695358	0.125073	Organic acid
NIP	mt259	0.370712	0.469405	Organic acid
NIP	mt260	0.831701	0.0401035	Organic acid
NIP	mt261	0.913023	0.0110186	Organic acid
NIP	mt262	0.953339	0.00321506	Organic acid
NIP	mt263	-0.180447	0.732267	Organic acid
NIP	mt264	0.383771	0.452604	Organic acid
NIP	mt265	0.436457	0.386886	Organic acid
NIP	mt266	0.155616	0.76846	Organic acid
NIP	mt267	0.281031	0.589551	Organic acid
NIP	mt268	0.789119	0.0620174	Organic acid
NIP	mt269	-0.696482	0.124204	Organic acid
NIP	mt270	0.963139	0.00201305	Organic acid
NIP	mt271	0.523575	0.286402	Organic acid
NIP	mt272	0.895825	0.0157134	Organic acid
NIP	mt273	0.981178	0.000528039	Others
NIP	mt274	0.882711	0.0198283	Others
NIP	mt275	-0.94458	0.00452201	Others
NIP	mt276	-0.689723	0.129472	Others
NIP	mt277	-0.0792166	0.881424	Others
NIP	mt278	-0.246706	0.637449	Others
NIP	mt279	0.889694	0.0175799	Others
NIP	mt280	0.393319	0.440445	Others
NIP	mt281	0.299948	0.563571	Others
NIP	mt282	0.597657	0.210254	Others
NIP	mt283	0.175345	0.739678	Others
NIP	mt284	0.737179	0.0945348	Others
NIP	mt285	0.90545	0.012987	Others
NIP	mt286	-0.370704	0.469416	Others
NIP	mt287	-0.463173	0.354922	Others
NIP	mt288	-0.354955	0.489929	Others
NIP	mt289	0.887823	0.0181698	Others
NIP	mt290	0.76868	0.0740745	Others
NIP	mt291	0.763135	0.0775131	Others
NIP	mt292	-0.93966	0.00535153	Others
NIP	mt293	0.285991	0.582709	Others
NIP	mt294	0.624004	0.185482	Others
NIP	mt295	-0.283122	0.586665	Others
NIP	mt296	-0.347614	0.499582	Others
NIP	mt297	-0.192856	0.714303	Others
NIP	mt298	-0.750074	0.0858886	Others
NIP	mt299	-0.771716	0.0722222	Others
NIP	mt300	0.878352	0.0212973	Others
NIP	mt301	-0.536206	0.272775	Others
NIP	mt302	-0.567162	0.240477	Others
NIP	mt303	0.655968	0.157178	Others
NIP	mt304	0.773452	0.0711723	Others
NIP	mt305	0.909552	0.0119013	Others
NIP	mt306	0.769198	0.0737572	Others
NIP	mt307	-0.314574	0.543704	Phytohormone
NIP	mt308	0.374998	0.46387	Phytohormone
NIP	mt309	0.801106	0.055404	Phytohormone
NIP	mt310	0.0829205	0.875904	Phytohormone
NIP	mt311	-0.156932	0.766535	Phytohormone
NIP	mt312	-0.451962	0.368218	Phytohormone
NIP	mt313	0.458679	0.360232	Phytohormone
NIP	mt314	0.764574	0.0766139	Phytohormone
NIP	mt315	0.946829	0.00416559	Phytohormone
NIP	mt316	-0.945495	0.00437531	Phytohormone
NIP	mt317	0.910509	0.0116546	Phytohormone
NIP	mt318	-0.373809	0.465403	Phytohormone
NIP	mt319	-0.873765	0.0228972	Phytohormone
NIP	mt320	0.944264	0.00457324	Polyamine
NIP	mt321	0.811894	0.0497479	Polyamine
NIP	mt322	-0.0692351	0.896313	Polyamine
NIP	mt323	0.895311	0.015866	Polyamine
NIP	mt324	0.690975	0.128489	Polyamine
NIP	mt325	0.690156	0.129132	Polyamine
NIP	mt326	-0.833159	0.0394319	Polyamine
NIP	mt327	0.927107	0.00777648	Polyamine
NIP	mt328	0.951552	0.00346398	Polyamine
NIP	mt329	0.908413	0.0121981	Polyamine
NIP	mt330	0.455769	0.363684	Polyamine
NIP	mt331	0.870798	0.0239614	Polyamine
NIP	mt332	0.405054	0.425648	Polyamine
NIP	mt333	0.662295	0.15181	Polyamine
NIP	mt334	0.750679	0.0854922	Polyamine
NIP	mt335	-0.273248	0.600329	Polyamine
NIP	mt336	0.836406	0.0379555	Polyamine
NIP	mt337	-0.483327	0.331463	Polyamine
NIP	mt338	0.824849	0.0433303	Polyamine
NIP	mt339	0.771923	0.0720967	Polyamine
NIP	mt340	0.990804	0.000126448	Polyamine
NIP	mt341	0.809249	0.0511083	Polyamine
NIP	mt342	0.131226	0.804291	Polyamine
NIP	mt343	0.952692	0.00330414	Polyamine
NIP	mt344	0.139933	0.79147	Sugar
NIP	mt345	-0.931581	0.00686159	Sugar
NIP	mt346	0.88034	0.020621	Sugar
NIP	mt347	0.881856	0.0201125	Sugar
NIP	mt348	0.158304	0.764527	Terpene
NIP	mt349	0.524594	0.285293	Terpene
NIP	mt350	0.804094	0.0538097	Terpene
NIP	mt351	0.733474	0.0970874	Terpene
NIP	mt352	0.73598	0.0953581	Terpene
NIP	mt353	0.774242	0.0706973	Terpene
NIP	mt354	0.803557	0.0540947	Terpene
NIP	mt355	-0.674018	0.142076	Terpene
NIP	mt356	0.780269	0.0671179	Terpene
NIP	mt357	0.845468	0.0339749	Terpene
NIP	mt358	0.849308	0.0323511	Vitamin and derivative
NIP	mt359	0.952883	0.00327777	Vitamin and derivative
NIP	mt360	-0.712817	0.111868	Vitamin and derivative
NIP	mt361	-0.101252	0.84864	Vitamin and derivative
NIP	mt362	0.0490284	0.926516	Vitamin and derivative
NIP	mt363	-0.0651803	0.902368	Vitamin and derivative
NIP	mt364	0.749001	0.0865941	Vitamin and derivative
NIP	mt365	0.950725	0.00358221	Vitamin and derivative
NIP	mt366	0.235649	0.653069	Vitamin and derivative
NIP	mt367	-0.741498	0.0915983	Vitamin and derivative
NIP	mt368	0.907543	0.0124274	Vitamin and derivative
NIP	mt369	0.144272	0.785093	Vitamin and derivative
NIP	mt370	0.190501	0.717705	Vitamin and derivative
NIP	mt371	-0.71898	0.107362	Vitamin and derivative
NIP	mt372	0.387945	0.447276	Vitamin and derivative
NIP	mt373	0.373395	0.465938	Vitamin and derivative
NIP	mt374	-0.0849987	0.872809	Vitamin and derivative
NIP	mt375	0.363583	0.478656	Vitamin and derivative
NIP	mt376	-0.855381	0.0298597	Vitamin and derivative
NIP	mt377	0.243026	0.642638	Vitamin and derivative
NIP	mt378	0.813373	0.0489946	Vitamin and derivative
NIP	mt379	0.687348	0.131346	Vitamin and derivative
NIP	mt380	0.187575	0.721938	Vitamin and derivative
ZS97	mt001	0.890368	0.0173699	AA and derivative
ZS97	mt002	-0.117857	0.824033	AA and derivative
ZS97	mt003	0.920654	0.00919396	AA and derivative
ZS97	mt004	0.836271	0.0380161	AA and derivative
ZS97	mt005	0.881285	0.0203033	AA and derivative
ZS97	mt006	0.805744	0.052938	AA and derivative
ZS97	mt007	0.850586	0.0318188	AA and derivative
ZS97	mt008	0.819033	0.0461602	AA and derivative
ZS97	mt009	0.81596	0.0476891	AA and derivative
ZS97	mt010	0.86751	0.0251677	AA and derivative
ZS97	mt011	0.876913	0.0217932	AA and derivative
ZS97	mt012	-0.0834979	0.875044	AA and derivative
ZS97	mt013	-0.21557	0.681654	AA and derivative
ZS97	mt014	0.582973	0.224604	AA and derivative
ZS97	mt015	0.613244	0.195445	AA and derivative
ZS97	mt016	0.774004	0.0708397	AA and derivative
ZS97	mt017	-0.399772	0.432287	AA and derivative
ZS97	mt018	-0.473531	0.342794	AA and derivative
ZS97	mt019	0.802392	0.0547152	AA and derivative
ZS97	mt020	0.808766	0.0513589	AA and derivative
ZS97	mt021	0.883683	0.0195077	AA and derivative
ZS97	mt022	0.944535	0.00452926	AA and derivative
ZS97	mt023	-0.696832	0.123934	AA and derivative
ZS97	mt024	0.915222	0.0104763	AA and derivative
ZS97	mt025	0.740209	0.0924704	AA and derivative
ZS97	mt026	0.876861	0.0218113	AA and derivative
ZS97	mt027	0.914069	0.010759	AA and derivative
ZS97	mt028	-0.642275	0.169063	AA and derivative
ZS97	mt029	0.582998	0.224579	AA and derivative
ZS97	mt030	0.491486	0.322132	AA and derivative
ZS97	mt031	0.933208	0.00654276	AA and derivative
ZS97	mt032	0.389805	0.444908	AA and derivative
ZS97	mt033	0.106376	0.841038	AA and derivative
ZS97	mt034	0.975154	0.000918325	AA and derivative
ZS97	mt035	0.532523	0.276722	AA and derivative
ZS97	mt036	0.791825	0.0604947	AA and derivative
ZS97	mt037	0.846834	0.0333931	AA and derivative
ZS97	mt038	0.836108	0.0380899	AA and derivative
ZS97	mt039	0.140213	0.791059	AA and derivative
ZS97	mt040	-0.924152	0.00841129	AA and derivative
ZS97	mt041	0.377468	0.460689	AA and derivative
ZS97	mt042	-0.135009	0.798716	AA and derivative
ZS97	mt043	0.882166	0.0200091	AA and derivative
ZS97	mt044	-0.883024	0.0197247	AA and derivative
ZS97	mt045	-0.843286	0.0349146	AA and derivative
ZS97	mt046	0.878249	0.0213326	AA and derivative
ZS97	mt047	-0.138423	0.793692	AA and derivative
ZS97	mt048	-0.92587	0.00803928	AA and derivative
ZS97	mt049	0.74446	0.0896075	AA and derivative
ZS97	mt050	-0.863856	0.0265409	AA and derivative
ZS97	mt051	0.840101	0.0363074	AA and derivative
ZS97	mt052	0.194321	0.712188	AA and derivative
ZS97	mt053	-0.594708	0.213106	AA and derivative
ZS97	mt054	-0.78306	0.0654895	AA and derivative
ZS97	mt055	0.781788	0.0662293	AA and derivative
ZS97	mt056	0.334678	0.516727	AA and derivative
ZS97	mt057	0.820667	0.0453565	AA and derivative
ZS97	mt058	0.540293	0.268421	AA and derivative
ZS97	mt059	0.910149	0.0117471	AA and derivative
ZS97	mt060	-0.200648	0.703067	AA and derivative
ZS97	mt061	-0.0300341	0.954962	AA and derivative
ZS97	mt062	0.748195	0.0871256	AA and derivative
ZS97	mt063	0.736301	0.0951371	AA and derivative
ZS97	mt064	-0.885854	0.0188005	AA and derivative
ZS97	mt065	-0.80483	0.0534196	AA and derivative
ZS97	mt066	0.686052	0.132373	AA and derivative
ZS97	mt067	0.859369	0.0282748	Alkaloid
ZS97	mt068	0.283623	0.585973	Alkaloid
ZS97	mt069	0.887346	0.0183216	Alkaloid
ZS97	mt070	0.127672	0.809532	Alkaloid
ZS97	mt071	-0.0594423	0.910942	Alkaloid
ZS97	mt072	0.340346	0.509193	Alkaloid
ZS97	mt073	0.859274	0.0283124	Alkaloid
ZS97	mt074	0.693673	0.126382	Flavonoid
ZS97	mt075	0.214306	0.683462	Flavonoid
ZS97	mt076	0.904428	0.0132644	Flavonoid
ZS97	mt077	-0.390222	0.444377	Flavonoid
ZS97	mt078	0.673982	0.142106	Flavonoid
ZS97	mt079	0.555991	0.25195	Flavonoid
ZS97	mt080	-0.936279	0.00596127	Flavonoid
ZS97	mt081	0.370615	0.469531	Flavonoid
ZS97	mt082	-0.917668	0.00988889	Flavonoid
ZS97	mt083	-0.837718	0.0373664	Flavonoid
ZS97	mt084	0.530638	0.278751	Flavonoid
ZS97	mt085	0.543769	0.264738	Flavonoid
ZS97	mt086	-0.835883	0.0381916	Flavonoid
ZS97	mt087	-0.989213	0.000173915	Flavonoid
ZS97	mt088	0.197009	0.70831	Flavonoid
ZS97	mt089	0.318611	0.538254	Flavonoid
ZS97	mt090	0.294317	0.571272	Flavonoid
ZS97	mt091	0.378295	0.459625	Flavonoid
ZS97	mt092	-0.0683227	0.897675	Flavonoid
ZS97	mt093	0.531044	0.278314	Flavonoid
ZS97	mt094	0.528869	0.28066	Flavonoid
ZS97	mt095	-0.118043	0.823758	Flavonoid
ZS97	mt096	0.18571	0.724638	Flavonoid
ZS97	mt097	-0.179113	0.734204	Flavonoid
ZS97	mt098	-0.72127	0.105708	Flavonoid
ZS97	mt099	-0.776369	0.0694241	Flavonoid
ZS97	mt100	-0.342911	0.505795	Flavonoid
ZS97	mt101	-0.366508	0.474855	Flavonoid
ZS97	mt102	0.694819	0.125492	Flavonoid
ZS97	mt103	-0.669001	0.146208	Flavonoid
ZS97	mt104	0.95642	0.00280741	Flavonoid
ZS97	mt105	0.605294	0.202943	Flavonoid
ZS97	mt106	0.890315	0.0173863	Flavonoid
ZS97	mt107	-0.665324	0.149268	Flavonoid
ZS97	mt108	-0.344369	0.503866	Flavonoid
ZS97	mt109	0.354571	0.490432	Flavonoid
ZS97	mt110	0.496053	0.316952	Flavonoid
ZS97	mt111	0.797926	0.0571251	Flavonoid
ZS97	mt112	0.454765	0.364878	Flavonoid
ZS97	mt113	0.424721	0.401225	Flavonoid
ZS97	mt114	-0.735914	0.0954032	Flavonoid
ZS97	mt115	0.321188	0.534785	Flavonoid
ZS97	mt116	0.626263	0.183417	Flavonoid
ZS97	mt117	0.440224	0.382321	Flavonoid
ZS97	mt118	-0.950913	0.00355509	Flavonoid
ZS97	mt119	0.67724	0.139449	Flavonoid
ZS97	mt120	0.375557	0.46315	Flavonoid
ZS97	mt121	0.156121	0.767721	Flavonoid
ZS97	mt122	-0.522371	0.287714	Flavonoid
ZS97	mt123	0.812482	0.0494474	Flavonoid
ZS97	mt124	0.219704	0.675746	Flavonoid
ZS97	mt125	-0.834753	0.0387036	Flavonoid
ZS97	mt126	-0.814021	0.0486661	Flavonoid
ZS97	mt127	0.00238348	0.996425	Flavonoid
ZS97	mt128	-0.46246	0.355763	Flavonoid
ZS97	mt129	-0.52728	0.282378	Flavonoid
ZS97	mt130	-0.468366	0.348823	Flavonoid
ZS97	mt131	0.357288	0.486873	Flavonoid
ZS97	mt132	-0.470687	0.346109	Flavonoid
ZS97	mt133	0.43549	0.388061	Flavonoid
ZS97	mt134	-0.740681	0.0921503	Flavonoid
ZS97	mt135	-0.978846	0.000666501	Flavonoid
ZS97	mt136	-0.663765	0.150574	Flavonoid
ZS97	mt137	-0.461214	0.357234	Flavonoid
ZS97	mt138	0.175498	0.739455	Flavonoid
ZS97	mt139	0.156121	0.767721	Flavonoid
ZS97	mt140	0.0815847	0.877894	Flavonoid
ZS97	mt141	0.121791	0.818217	Flavonoid
ZS97	mt142	0.529815	0.279638	Flavonoid
ZS97	mt143	0.527568	0.282066	Flavonoid
ZS97	mt144	0.931086	0.00696	Lipid
ZS97	mt145	0.361073	0.481927	Lipid
ZS97	mt146	0.866402	0.0255805	Lipid
ZS97	mt147	-0.680443	0.136859	Lipid
ZS97	mt148	0.872199	0.0234559	Lipid
ZS97	mt149	0.879715	0.0208324	Lipid
ZS97	mt150	0.761462	0.0785639	Lipid
ZS97	mt151	0.297345	0.567128	Lipid
ZS97	mt152	0.316014	0.541758	Lipid
ZS97	mt153	-0.276266	0.596144	Lipid
ZS97	mt154	-0.809056	0.0512087	Lipid
ZS97	mt155	0.486319	0.32803	Lipid
ZS97	mt156	-0.135464	0.798047	Lipid
ZS97	mt157	0.28497	0.584116	Lipid
ZS97	mt158	-0.217052	0.679535	Lipid
ZS97	mt159	-0.107428	0.839477	Lipid
ZS97	mt160	-0.181467	0.730788	Lipid
ZS97	mt161	0.327503	0.526309	Lipid
ZS97	mt162	0.888967	0.017808	Lipid
ZS97	mt163	0.748487	0.0869329	Lipid
ZS97	mt164	0.742515	0.0909122	Lipid
ZS97	mt165	0.727116	0.101538	Lipid
ZS97	mt166	0.717198	0.108657	Lipid
ZS97	mt167	-0.696204	0.124419	Lipid
ZS97	mt168	0.499967	0.312537	Lipid
ZS97	mt169	0.484801	0.32977	Lipid
ZS97	mt170	0.476963	0.338809	Lipid
ZS97	mt171	0.244553	0.640483	Lipid
ZS97	mt172	0.500625	0.311797	Lipid
ZS97	mt173	-0.768371	0.0742645	Lipid
ZS97	mt174	-0.730393	0.0992334	Lipid
ZS97	mt175	0.90451	0.0132422	Lipid
ZS97	mt176	0.525554	0.28425	Lipid
ZS97	mt177	0.643691	0.167816	Lipid
ZS97	mt178	-0.0124771	0.981285	Lipid
ZS97	mt179	0.338991	0.510992	Lipid
ZS97	mt180	-0.234849	0.654203	Lipid
ZS97	mt181	0.734809	0.0961647	Lipid
ZS97	mt182	-0.735181	0.0959079	Lipid
ZS97	mt183	-0.307091	0.553844	Lipid
ZS97	mt184	0.851384	0.0314889	Lipid
ZS97	mt185	-0.205957	0.695433	Lipid
ZS97	mt186	0.404458	0.426395	Lipid
ZS97	mt187	0.74128	0.0917455	Lipid
ZS97	mt188	0.799228	0.0564175	Lipid
ZS97	mt189	0.331654	0.520759	Lipid
ZS97	mt190	0.735273	0.0958447	Lipid
ZS97	mt191	0.743327	0.0903667	Lipid
ZS97	mt192	0.435201	0.388412	Lipid
ZS97	mt193	0.731339	0.0985721	Lipid
ZS97	mt194	0.739507	0.092947	Lipid
ZS97	mt195	0.324445	0.530408	Lipid
ZS97	mt196	-0.945908	0.00430976	Lipid
ZS97	mt197	-0.229674	0.661547	Lipid
ZS97	mt198	-0.421445	0.405261	Lipid
ZS97	mt199	-0.414042	0.414426	Lipid
ZS97	mt200	-0.298293	0.565831	Lipid
ZS97	mt201	-0.163768	0.756545	Lipid
ZS97	mt202	-0.772228	0.0719116	Lipid
ZS97	mt203	-0.762241	0.078074	Lipid
ZS97	mt204	-0.852897	0.0308672	Lipid
ZS97	mt205	-0.193424	0.713482	Lipid
ZS97	mt206	-0.985588	0.000310043	Lipid
ZS97	mt207	0.207726	0.692892	Lipid
ZS97	mt208	-0.278375	0.593223	Lipid
ZS97	mt209	0.3537	0.491575	Lipid
ZS97	mt210	-0.748189	0.08713	Lipid
ZS97	mt211	-0.36033	0.482897	Lipid
ZS97	mt212	-0.429952	0.394812	Lipid
ZS97	mt213	-0.657418	0.155941	Lipid
ZS97	mt214	-0.560238	0.247563	Lipid
ZS97	mt215	-0.927821	0.0076266	Lipid
ZS97	mt216	-0.621339	0.18793	Lipid
ZS97	mt217	-0.249463	0.633567	Lipid
ZS97	mt218	-0.979211	0.000643755	Lipid
ZS97	mt219	0.564302	0.243395	Lipid
ZS97	mt220	-0.905305	0.013026	Lipid
ZS97	mt221	-0.873988	0.022818	Lipid
ZS97	mt222	-0.832394	0.0397836	Lipid
ZS97	mt223	-0.819967	0.0457002	Lipid
ZS97	mt224	-0.945293	0.00440742	Lipid
ZS97	mt225	-0.42391	0.402223	Lipid
ZS97	mt226	-0.527381	0.282269	Lipid
ZS97	mt227	-0.730941	0.0988499	Lipid
ZS97	mt228	-0.521208	0.288983	Lipid
ZS97	mt229	-0.181138	0.731264	Lipid
ZS97	mt230	-0.919242	0.00951947	Lipid
ZS97	mt231	-0.343925	0.504453	Lipid
ZS97	mt232	-0.91453	0.0106455	Lipid
ZS97	mt233	-0.987834	0.000221097	Lipid
ZS97	mt234	-0.443043	0.378917	Lipid
ZS97	mt235	-0.988681	0.000191465	Lipid
ZS97	mt236	0.808637	0.0514259	Lipid
ZS97	mt237	-0.494476	0.318737	Lipid
ZS97	mt238	-0.882403	0.0199305	Lipid
ZS97	mt239	0.730319	0.0992854	Lipid
ZS97	mt240	0.964673	0.00184993	NA and derivative
ZS97	mt241	0.814793	0.0482759	NA and derivative
ZS97	mt242	0.191506	0.716253	NA and derivative
ZS97	mt243	0.253179	0.628346	NA and derivative
ZS97	mt244	0.321936	0.53378	NA and derivative
ZS97	mt245	-0.894013	0.0162547	NA and derivative
ZS97	mt246	-0.882196	0.0199993	NA and derivative
ZS97	mt247	0.272168	0.601828	NA and derivative
ZS97	mt248	0.277927	0.593843	NA and derivative
ZS97	mt249	0.357673	0.486369	NA and derivative
ZS97	mt250	-0.646965	0.16495	NA and derivative
ZS97	mt251	0.482583	0.332319	NA and derivative
ZS97	mt252	0.908855	0.0120824	NA and derivative
ZS97	mt253	0.813842	0.0487566	NA and derivative
ZS97	mt254	0.826323	0.0426262	NA and derivative
ZS97	mt255	0.881741	0.0201509	NA and derivative
ZS97	mt256	-0.929501	0.00727998	NA and derivative
ZS97	mt257	0.432203	0.392063	NA and derivative
ZS97	mt258	0.692653	0.127177	Organic acid
ZS97	mt259	0.831668	0.0401186	Organic acid
ZS97	mt260	0.647751	0.164266	Organic acid
ZS97	mt261	0.772551	0.0717162	Organic acid
ZS97	mt262	0.966555	0.00165915	Organic acid
ZS97	mt263	-0.956562	0.00278934	Organic acid
ZS97	mt264	0.434123	0.389724	Organic acid
ZS97	mt265	-0.89899	0.0147892	Organic acid
ZS97	mt266	0.409593	0.419968	Organic acid
ZS97	mt267	0.345585	0.502259	Organic acid
ZS97	mt268	0.763575	0.0772377	Organic acid
ZS97	mt269	-0.996842	1.49479e-05	Organic acid
ZS97	mt270	0.836486	0.0379192	Organic acid
ZS97	mt271	0.843974	0.0346172	Organic acid
ZS97	mt272	0.826457	0.0425623	Organic acid
ZS97	mt273	0.936913	0.00584448	Others
ZS97	mt274	0.893021	0.0165546	Others
ZS97	mt275	-0.964998	0.00181625	Others
ZS97	mt276	0.342077	0.506899	Others
ZS97	mt277	0.581309	0.226254	Others
ZS97	mt278	-0.292581	0.573652	Others
ZS97	mt279	0.492042	0.3215	Others
ZS97	mt280	-0.822993	0.0442243	Others
ZS97	mt281	0.693184	0.126763	Others
ZS97	mt282	-0.800367	0.0558019	Others
ZS97	mt283	0.707717	0.115659	Others
ZS97	mt284	0.808979	0.0512484	Others
ZS97	mt285	0.940088	0.00527668	Others
ZS97	mt286	0.915718	0.0103559	Others
ZS97	mt287	-0.942259	0.00490478	Others
ZS97	mt288	-0.128454	0.808379	Others
ZS97	mt289	0.964853	0.00183124	Others
ZS97	mt290	0.671791	0.143904	Others
ZS97	mt291	0.670417	0.145037	Others
ZS97	mt292	0.333838	0.517846	Others
ZS97	mt293	-0.811991	0.0496984	Others
ZS97	mt294	0.71428	0.110791	Others
ZS97	mt295	-0.917891	0.00983596	Others
ZS97	mt296	0.666894	0.147959	Others
ZS97	mt297	0.721839	0.1053	Others
ZS97	mt298	0.699163	0.122141	Others
ZS97	mt299	-0.662428	0.151698	Others
ZS97	mt300	0.75557	0.0823173	Others
ZS97	mt301	-0.313719	0.54486	Others
ZS97	mt302	-0.466555	0.350946	Others
ZS97	mt303	0.624769	0.184781	Others
ZS97	mt304	0.888342	0.0180052	Others
ZS97	mt305	0.83754	0.0374461	Others
ZS97	mt306	0.861444	0.0274666	Others
ZS97	mt307	0.943686	0.00466754	Phytohormone
ZS97	mt308	0.735996	0.0953469	Phytohormone
ZS97	mt309	0.837502	0.0374628	Phytohormone
ZS97	mt310	0.67298	0.142927	Phytohormone
ZS97	mt311	0.471934	0.344655	Phytohormone
ZS97	mt312	0.5475	0.260808	Phytohormone
ZS97	mt313	0.564612	0.243077	Phytohormone
ZS97	mt314	0.704895	0.117781	Phytohormone
ZS97	mt315	-0.384196	0.452061	Phytohormone
ZS97	mt316	-0.117762	0.824174	Phytohormone
ZS97	mt317	-0.407556	0.422514	Phytohormone
ZS97	mt318	0.00857421	0.987139	Phytohormone
ZS97	mt319	-0.992983	7.36939e-05	Phytohormone
ZS97	mt320	0.897209	0.0153059	Polyamine
ZS97	mt321	0.932878	0.00660681	Polyamine
ZS97	mt322	-0.873714	0.0229154	Polyamine
ZS97	mt323	0.888089	0.0180854	Polyamine
ZS97	mt324	0.582316	0.225255	Polyamine
ZS97	mt325	0.989094	0.000177772	Polyamine
ZS97	mt326	0.0493315	0.926063	Polyamine
ZS97	mt327	-0.314503	0.5438	Polyamine
ZS97	mt328	0.241072	0.645397	Polyamine
ZS97	mt329	0.832029	0.039952	Polyamine
ZS97	mt330	0.886771	0.0185053	Polyamine
ZS97	mt331	0.730056	0.0994692	Polyamine
ZS97	mt332	0.829745	0.0410127	Polyamine
ZS97	mt333	0.404576	0.426246	Polyamine
ZS97	mt334	0.746087	0.0885225	Polyamine
ZS97	mt335	-0.297951	0.566299	Polyamine
ZS97	mt336	0.84439	0.0344376	Polyamine
ZS97	mt337	-0.82917	0.0412819	Polyamine
ZS97	mt338	0.832776	0.0396079	Polyamine
ZS97	mt339	0.714714	0.110473	Polyamine
ZS97	mt340	0.890272	0.0173999	Polyamine
ZS97	mt341	0.837101	0.0376428	Polyamine
ZS97	mt342	0.834751	0.0387044	Polyamine
ZS97	mt343	0.914961	0.0105399	Polyamine
ZS97	mt344	0.0682869	0.897729	Sugar
ZS97	mt345	0.611798	0.1968	Sugar
ZS97	mt346	0.765904	0.0757869	Sugar
ZS97	mt347	0.879117	0.0210359	Sugar
ZS97	mt348	0.936709	0.00588189	Terpene
ZS97	mt349	0.452057	0.368105	Terpene
ZS97	mt350	0.854219	0.030329	Terpene
ZS97	mt351	0.701409	0.120424	Terpene
ZS97	mt352	0.703991	0.118463	Terpene
ZS97	mt353	0.760432	0.0792144	Terpene
ZS97	mt354	0.855536	0.0297972	Terpene
ZS97	mt355	0.569552	0.23805	Terpene
ZS97	mt356	-0.858491	0.0286202	Terpene
ZS97	mt357	0.4183	0.409146	Terpene
ZS97	mt358	0.861168	0.0275734	Vitamin and derivative
ZS97	mt359	0.796613	0.0578426	Vitamin and derivative
ZS97	mt360	-0.943649	0.00467377	Vitamin and derivative
ZS97	mt361	0.839143	0.0367314	Vitamin and derivative
ZS97	mt362	-0.489473	0.324426	Vitamin and derivative
ZS97	mt363	-0.499974	0.31253	Vitamin and derivative
ZS97	mt364	-0.686406	0.132092	Vitamin and derivative
ZS97	mt365	0.763261	0.0774339	Vitamin and derivative
ZS97	mt366	-0.935028	0.006195	Vitamin and derivative
ZS97	mt367	-0.974854	0.000940499	Vitamin and derivative
ZS97	mt368	0.855266	0.029906	Vitamin and derivative
ZS97	mt369	-0.0507273	0.923974	Vitamin and derivative
ZS97	mt370	-0.441169	0.381179	Vitamin and derivative
ZS97	mt371	-0.741341	0.0917037	Vitamin and derivative
ZS97	mt372	0.695618	0.124872	Vitamin and derivative
ZS97	mt373	-0.913333	0.0109412	Vitamin and derivative
ZS97	mt374	-0.734328	0.0964967	Vitamin and derivative
ZS97	mt375	0.80946	0.0509994	Vitamin and derivative
ZS97	mt376	0.734593	0.0963138	Vitamin and derivative
ZS97	mt377	-0.984317	0.00036701	Vitamin and derivative
ZS97	mt378	0.744032	0.0898941	Vitamin and derivative
ZS97	mt379	0.107977	0.838664	Vitamin and derivative
ZS97	mt380	-0.808031	0.0517409	Vitamin and derivative

## Sheet: Table S4
Table S4. List of 74 screened candidates closely related to seed germination in rice.
ID	Class	NAME
mt005	AA and derivative	L-valine
mt010	AA and derivative	L-leucine
mt011	AA and derivative	L-isoleucine
mt012	AA and derivative	Ornithine
mt013	AA and derivative	L-asparagine
mt024	AA and derivative	L-histidine
mt025	AA and derivative	Tryptamine
mt026	AA and derivative	L-phenylalanine
mt031	AA and derivative	L-tyrosine
mt034	AA and derivative	Alpha,epsilon-diaminopimelic acid
mt038	AA and derivative	Kynurenine
mt043	AA and derivative	N-benzoyltryptamine
mt051	AA and derivative	N-feruloyltryptamine
mt057	AA and derivative	Val+2hexoside
mt060	AA and derivative	Asn+2hexoside
mt065	AA and derivative	Ala+4hexoside
mt069	Alkaloid	4Beta-hydroxy-11-O-(2'-pyrolylcarboxy)epilupinine
mt073	Alkaloid	Strychnine N-oxide
mt076	Flavonoid	Catechin
mt104	Flavonoid	2'',6''-O-Diacetyloninin
mt105	Flavonoid	Chrysoeriol O-malonylhexoside
mt106	Flavonoid	Epicatechin O-hexoside derivative
mt111	Flavonoid	Methylisohaenkeanoside
mt118	Flavonoid	Cyanidin 3,5-di-O-hexoside
mt123	Flavonoid	Petunidin 3-O-rutinoside
mt163	Lipid	PE(C23H42NO7P)
mt167	Lipid	LysoPE(18:1)
mt177	Lipid	PC(C26H48NO7P)
mt182	Lipid	LPC(1-acyl 18:1)
mt190	Lipid	PC(14:1/14:1)
mt191	Lipid	PC(C36H72NO8P)
mt208	Lipid	PE(C41H70NO8P)
mt214	Lipid	PC(C41H76NO8P)
mt224	Lipid	PC(C42H84NO8P)
mt244	NA and derivative	Deoxyadenosine
mt253	NA and derivative	Adenosine 3'-monophosphate
mt254	NA and derivative	Inosine 5'-monophosphate
mt259	Organic acid	p-Coumaric acid
mt261	Organic acid	Shikimic acid
mt263	Organic acid	Ferulic acid
mt269	Organic acid	Ferulic acid O-hexoside
mt270	Organic acid	Feruloylquinate
mt271	Organic acid	Sinapoylquinic acid
mt273	Others	Trans-2-hexenal
mt274	Others	Benzamidine
mt280	Others	Coniferylaldehyde
mt286	Others	Dodecyl(dimethyl)amine oxide
mt287	Others	Arabidopylosmundalactone
mt292	Others	Biflorin
mt300	Others	Tuberonic acid hexoside
mt304	Others	Polypodine B
mt305	Others	Manglieside E
mt306	Others	Denin
mt316	Phytohormone	ABA
mt317	Phytohormone	JA-Ile
mt320	Polyamine	Putrescine
mt325	Polyamine	N-p-coumaroylputrescine
mt326	Polyamine	N-acetylspermine
mt328	Polyamine	N-caffeoylputrescine
mt329	Polyamine	N-feruloylputrescine
mt330	Polyamine	N-p-coumaroylagmatine
mt332	Polyamine	N-feruloylagmatine
mt336	Polyamine	N-feruloylspermidine
mt340	Polyamine	N-p-coumaroylputrescine derivative
mt341	Polyamine	Feruloylputrescine O-hexoside
mt342	Polyamine	N',N''-Di-p-coumaroylspermidine
mt343	Polyamine	N',N'',N'''-Diferuloyl.sinapoylspermidine
mt345	Sugar	Methyl di-alpha-L-rhamnoside
mt347	Sugar	Trehalose
mt350	Terpene	Momilactone A
mt354	Terpene	Tricalysiamide B
mt356	Terpene	Syringenone
mt359	Vitamin and derivative	Nicotinamide
mt361	Vitamin and derivative	1-Methylnicotinamide
